# Supplementary material for: Disease modeling by efficient genome editing using a near PAM-less base editor in vivo
Source: Nat Commun. 2022 Jun 15;13:3435. doi: 10.1038/s41467-022-31172-z (PMC9198099; doi:10.1038/s41467-022-31172-z)
Supplement: Supplementary file 3 — Source Data [file 41467_2022_31172_MOESM3_ESM.xlsx]

## Sheet: Figure 4d
Full scan Western Blot of the Figure 4d

## Sheet: Figure 4e
Relative band intensity of western blot
Control	nras	tp53	nras + tp53
1	3.74	0.92	4.45
1	5.63	1.17	2.52
1	5.4	1.7	2.44

## Sheet: Figure 4f-g
qPCR data
	Control	nras	tp53	nras + tp53
p21	1.27	1.46	0.03	0.09
	1.07	0.34	0.06	0.12
	0.89	0.62	0.48	0.18
puma	1.38	1.68	0.15	0.52
	0.77	0.68	0.25	0.56
	0.95	0.52	0.44	0.45
baxa	1.03	1.26	0.22	0.57
	0.96	0.69	0.33	0.81
	1	0.48	0.5	0.63
bcl2	1.04	1.11	0.72	1.05
	1.15	0.78	1.06	1.66
	0.84	1.2	0.83	2.82
	1.21	1.52	1.35	3.01
	0.84	1.03	1.9	3.48
	0.98	0.85	2.12	2.73
mcl1a	1.02	1.33	1.12	1.63
	0.97	1.48	1.02	1.11
	1.01	1.36	1.1	1
	0.84	1.83	3.37	4.6
	1.03	1.71	2.68	3.46
	1.16	2	3.69	2.38
mdm2	0.72	0.93	1.29	1.74
	1.25	0.92	1.11	1.42
	1.11	1.39	0.82	1.37
	0.76	1.22	1.46	2.55
	0.9	0.82	2.18	2.43
	1.47	1.05	2.52	2.53

## Sheet: Figure 5 _ map3k11
								number of reads for each fastq files
experiment	indels_perRead	indel_Subtype	indel_Type	site_ID	sequence_ROI	indel_Size(bp)	rawindel_Size(bp)	map_nras_1_200k.fq	map_nras_2_200k.fq	map_nras_3_200k.fq
								control	nras and p53 targeted, wt-like	nras and p53 targeted, hyperpigmented
of_map3k11_default_raw_sub_job_map200_map_200	0	WT	WT		CAGTGGGAGCAGGAGGTGTT	0	0	86426	197956	198358
of_map3k11_default_raw_sub_job_map200_map_200	1	1Sp	SUB	p	CAGTGGGAGCAGGAGGTtTT	0	0	11	36	90
of_map3k11_default_raw_sub_job_map200_map_200	1	1S#	WT		CAtTGGGAGCAGGAGGTGTT	0	0	12	32	42
of_map3k11_default_raw_sub_job_map200_map_200	1	1S#	WT		CAGTaGGAGCAGGAGGTGTT	0	0	6	10	36
of_map3k11_default_raw_sub_job_map200_map_200	1	1Sp	SUB	p	CAGTGGGAtCAGGAGGTGTT	0	0	10	74	33
of_map3k11_default_raw_sub_job_map200_map_200	1	1S#	WT		tAGTGGGAGCAGGAGGTGTT	0	0	6	17	30
of_map3k11_default_raw_sub_job_map200_map_200	1	1S#	WT		CAGTGaGAGCAGGAGGTGTT	0	0	1	16	27
of_map3k11_default_raw_sub_job_map200_map_200	1	1Sp	SUB	p	CAGTGGGgGCAGGAGGTGTT	0	0	7	24	26
of_map3k11_default_raw_sub_job_map200_map_200	1	1Sp	SUB	p	CAGTGGGAGtAGGAGGTGTT	0	0	6	25	25
of_map3k11_default_raw_sub_job_map200_map_200	1	1Sp	SUB	p	CAGTGGGAGCAGGAGGTGTc	0	0	3	15	23
of_map3k11_default_raw_sub_job_map200_map_200	1	1Sp	SUB	p	CAGTGGGAGCAGGAGGTGcT	0	0	6	16	22
of_map3k11_default_raw_sub_job_map200_map_200	1	1Sp	SUB	p	CAGTGGGAGCgGGAGGTGTT	0	0	11	24	22
of_map3k11_default_raw_sub_job_map200_map_200	1	1Sp	SUB	p	CAGTGGGAGCAGtAGGTGTT	0	0	12	40	21
of_map3k11_default_raw_sub_job_map200_map_200	1	1S#	WT		CgGTGGGAGCAGGAGGTGTT	0	0	9	19	20
of_map3k11_default_raw_sub_job_map200_map_200	1	1Sp	SUB	p	CAGTGGGAGCAGGgGGTGTT	0	0	9	15	20
of_map3k11_default_raw_sub_job_map200_map_200	1	1Sp	SUB	p	CAGTGGGAGCAtGAGGTGTT	0	0	8	40	20
of_map3k11_default_raw_sub_job_map200_map_200	2	bSp	SUB	p	CAGTGGGAGCAGGAaaTGTT	0	0			19
of_map3k11_default_raw_sub_job_map200_map_200	1	1S#	WT		aAGTGGGAGCAGGAGGTGTT	0	0	11	20	18
of_map3k11_default_raw_sub_job_map200_map_200	1	1S#	WT		CAGTGtGAGCAGGAGGTGTT	0	0	10	29	17
of_map3k11_default_raw_sub_job_map200_map_200	1	1S#	WT		CAGcGGGAGCAGGAGGTGTT	0	0	4	13	16
of_map3k11_default_raw_sub_job_map200_map_200	1	1Sp	SUB	p	CAGTGGGAGCAGGtGGTGTT	0	0	4	12	15
of_map3k11_default_raw_sub_job_map200_map_200	1	1Sp	SUB	p	CAGTGGGAaCAGGAGGTGTT	0	0	8	16	15
of_map3k11_default_raw_sub_job_map200_map_200	1	1S#	WT		CAaTGGGAGCAGGAGGTGTT	0	0	6	20	14
of_map3k11_default_raw_sub_job_map200_map_200	1	1Sp	SUB	p	CAGTGGGAGCAGGAGaTGTT	0	0	3	12	14
of_map3k11_default_raw_sub_job_map200_map_200	1	1Sp	SUB	p	CAGTGGGAGCAGGAGtTGTT	0	0	8	15	14
of_map3k11_default_raw_sub_job_map200_map_200	1	1Sp	SUB	p	CAGTGGGAGCAGGAaGTGTT	0	0	3	8	14
of_map3k11_default_raw_sub_job_map200_map_200	1	1S#	WT		CAGaGGGAGCAGGAGGTGTT	0	0	8	10	11
of_map3k11_default_raw_sub_job_map200_map_200	1	1S#	WT		CAGgGGGAGCAGGAGGTGTT	0	0	2	5	11
of_map3k11_default_raw_sub_job_map200_map_200	1	1Sp	SUB	p	CAGTGGGAGCAGGAGGcGTT	0	0	2	6	11
of_map3k11_default_raw_sub_job_map200_map_200	1	1Sp	SUB	p	CAGTGGGAGCAGGAtGTGTT	0	0	6	35	11
of_map3k11_default_raw_sub_job_map200_map_200	1	1S#	WT		CAGTGGtAGCAGGAGGTGTT	0	0	13	30	10
of_map3k11_default_raw_sub_job_map200_map_200	1	1S#	WT		CtGTGGGAGCAGGAGGTGTT	0	0	7	9	10
of_map3k11_default_raw_sub_job_map200_map_200	1	1Sp	SUB	p	CAGTGGGAGaAGGAGGTGTT	0	0	6	31	10
of_map3k11_default_raw_sub_job_map200_map_200	3	bSp	SUB	p	CAGTGGGAGCAGaAaaTGTT	0	0			10
of_map3k11_default_raw_sub_job_map200_map_200	1	1Sp	SUB	p	CAGTGGGAGgAGGAGGTGTT	0	0	3	10	9
of_map3k11_default_raw_sub_job_map200_map_200	1	1Sp	SUB	p	CAGTGGGcGCAGGAGGTGTT	0	0	5	9	9
of_map3k11_default_raw_sub_job_map200_map_200	1	1S#	WT		CAGTtGGAGCAGGAGGTGTT	0	0	8	41	8
of_map3k11_default_raw_sub_job_map200_map_200	1	1S#	WT		gAGTGGGAGCAGGAGGTGTT	0	0	2	6	8
of_map3k11_default_raw_sub_job_map200_map_200	1	1Sp	SUB	p	CAGTGGGAGCAGGAGGTGaT	0	0	5	11	8
of_map3k11_default_raw_sub_job_map200_map_200	1	1Sp	SUB	p	CAGTGGGAGCAGGcGGTGTT	0	0	4	5	8
of_map3k11_default_raw_sub_job_map200_map_200	1	1Sp	SUB	p	CAGTGGGtGCAGGAGGTGTT	0	0	4	10	8
of_map3k11_default_raw_sub_job_map200_map_200	1	1S#	WT		CAGTGGaAGCAGGAGGTGTT	0	0	2	19	7
of_map3k11_default_raw_sub_job_map200_map_200	1	1Se	SUB	e	CAGTGGGAGCAGGAGGTaTT	0	0	6	11	7
of_map3k11_default_raw_sub_job_map200_map_200	1	1Sp	SUB	p	CAGTGGGAGCAGGAGGTGgT	0	0	11	21	7
of_map3k11_default_raw_sub_job_map200_map_200	1	1Sp	SUB	p	CAGTGGGAGCAGGAGGTcTT	0	0	7	4	7
of_map3k11_default_raw_sub_job_map200_map_200	1	1Sp	SUB	p	CAGTGGGAGCAGaAGGTGTT	0	0	4	11	7
of_map3k11_default_raw_sub_job_map200_map_200	1	1S#	WT		CAGTcGGAGCAGGAGGTGTT	0	0	9	6	5
of_map3k11_default_raw_sub_job_map200_map_200	1	1Sp	SUB	p	CAGTGGGAGCAGGAGGTGTa	0	0	2	12	5
of_map3k11_default_raw_sub_job_map200_map_200	1	1Sp	SUB	p	CAGTGGGAGCcGGAGGTGTT	0	0	1	4	5
of_map3k11_default_raw_sub_job_map200_map_200	1	1S#	WT		CAGTGcGAGCAGGAGGTGTT	0	0	3	2	4
of_map3k11_default_raw_sub_job_map200_map_200	1	1S#	WT		CcGTGGGAGCAGGAGGTGTT	0	0	3	8	4
of_map3k11_default_raw_sub_job_map200_map_200	1	1Sp	SUB	p	CAGTGGGAGCAGGAGGaGTT	0	0	9	6	4
of_map3k11_default_raw_sub_job_map200_map_200	1	1Sp	SUB	p	CAGTGGGAGCAGGAGcTGTT	0	0	3	7	4
of_map3k11_default_raw_sub_job_map200_map_200	1	1Sp	SUB	p	CAGTGGGAGCAGcAGGTGTT	0	0	3	10	4
of_map3k11_default_raw_sub_job_map200_map_200	1	1Sp	SUB	p	CAGTGGGAGCAaGAGGTGTT	0	0	5	9	4
of_map3k11_default_raw_sub_job_map200_map_200	1	1Sp	SUB	p	CAGTGGGAGCAcGAGGTGTT	0	0	4	7	4
of_map3k11_default_raw_sub_job_map200_map_200	1	1Sp	SUB	p	CAGTGGGAGCtGGAGGTGTT	0	0	6	11	4
of_map3k11_default_raw_sub_job_map200_map_200	2	1Sp	SUB	p	aAGTGGGAGCAGGAaGTGTT	0	0			4
of_map3k11_default_raw_sub_job_map200_map_200	0	1D#	WT		CAGTGGGAGCAGG-GGTGTT	0	-1	1	1	3
of_map3k11_default_raw_sub_job_map200_map_200	1	1Sp	SUB	p	CAGTGGGAGCAGGAcGTGTT	0	0	6	5	3
of_map3k11_default_raw_sub_job_map200_map_200	0		WT		CAGTGGGAGCAGGAGGTGTn	0	0		1	2
of_map3k11_default_raw_sub_job_map200_map_200	0	1D#	WT		CAGT-GGAGCAGGAGGTGTT	0	-1	1	8	2
of_map3k11_default_raw_sub_job_map200_map_200	0	1D#	WT		CAGTGGGAG-AGGAGGTGTT	0	-1		1	2
of_map3k11_default_raw_sub_job_map200_map_200	0	1D#	WT		CAGTGGGAGC-GGAGGTGTT	0	-1			2
of_map3k11_default_raw_sub_job_map200_map_200	1	1Dq	DEL	q	-AGTGGGAGCAGGAGGTGTT	-1	-1	1		2
of_map3k11_default_raw_sub_job_map200_map_200	1	1Sp	SUB	p	CAGTGGGAcCAGGAGGTGTT	0	0		4	2
of_map3k11_default_raw_sub_job_map200_map_200	2	1Sp	SUB	p	CAGgGGGAGCAGGAGGaGTT	0	0			2
of_map3k11_default_raw_sub_job_map200_map_200	14	bSp	SUB	p	CAcacccAcCAccAccacaa	0	0			2
of_map3k11_default_raw_sub_job_map200_map_200	1	1S#	WT		CAGTGGcAGCAGGAGGTGTT	0	0	1	3	1
of_map3k11_default_raw_sub_job_map200_map_200	1	1S#	WT		CAcTGGGAGCAGGAGGTGTT	0	0	4	5	1
of_map3k11_default_raw_sub_job_map200_map_200	1	1Sp	SUB	p	CAGTGGGAGCAGGAGGgGTT	0	0	2	5	1
of_map3k11_default_raw_sub_job_map200_map_200	1	bDp	DEL	p	----------------TGTT	-21	-21			1
of_map3k11_default_raw_sub_job_map200_map_200	1	bDp	DEL	p	CAGTGGGAGCAGG-------	-7	-7		1	1
of_map3k11_default_raw_sub_job_map200_map_200	1	bDp	DEL	p	CAGTGGGAGCAGGAGGT---	-5	-5			1
of_map3k11_default_raw_sub_job_map200_map_200	1	bDq	DEL	q	-------AGCAGGAGGTGTT	-31	-31			1
of_map3k11_default_raw_sub_job_map200_map_200	2	1Sp	SUB	p	CAGTGGGAGCAGGAGGaGaT	0	0			1
of_map3k11_default_raw_sub_job_map200_map_200	2	1Sp	SUB	p	CAGTGGGAGCAGGAGtTGaT	0	0			1
of_map3k11_default_raw_sub_job_map200_map_200	2	1Sp	SUB	p	CAGTGGGAGCAGcAGGaGTT	0	0			1
of_map3k11_default_raw_sub_job_map200_map_200	2	1Sp	SUB	p	CAGTGGGAGCAGcAGcTGTT	0	0			1
of_map3k11_default_raw_sub_job_map200_map_200	2	1Sp	SUB	p	CAGTGGGAGaAGGAGtTGTT	0	0		1	1
of_map3k11_default_raw_sub_job_map200_map_200	2	1Sp	SUB	p	CAGTGGGAtCAGGAGGTtTT	0	0			1
of_map3k11_default_raw_sub_job_map200_map_200	2	1Sp	SUB	p	CAGTGGtAGCAGGAtGTGTT	0	0			1
of_map3k11_default_raw_sub_job_map200_map_200	2	1Sp	SUB	p	CAGTGaGAGCAGaAGGTGTT	0	0			1
of_map3k11_default_raw_sub_job_map200_map_200	2	1Sp	SUB	p	CAGTGcGAGCAGGAGGTtTT	0	0			1
of_map3k11_default_raw_sub_job_map200_map_200	2	1Sp	SUB	p	CAGTGtGAGCAGGAGaTGTT	0	0			1
of_map3k11_default_raw_sub_job_map200_map_200	2	1Sp	SUB	p	CAGTGtGAtCAGGAGGTGTT	0	0			1
of_map3k11_default_raw_sub_job_map200_map_200	2	1Sp	SUB	p	CAGgGGGAGCAGGAGGTcTT	0	0			1
of_map3k11_default_raw_sub_job_map200_map_200	2	1Sp	SUB	p	CcGTGGGcGCAGGAGGTGTT	0	0			1
of_map3k11_default_raw_sub_job_map200_map_200	2	1Sp	SUB	p	gAGTGGGAGCAGtAGGTGTT	0	0			1
of_map3k11_default_raw_sub_job_map200_map_200	2	1Sp	SUB	p	gAGTGGGAtCAGGAGGTGTT	0	0			1
of_map3k11_default_raw_sub_job_map200_map_200	2	bS#	WT		CAGTaaGAGCAGGAGGTGTT	0	0			1
of_map3k11_default_raw_sub_job_map200_map_200	2	bS#	WT		CAGacGGAGCAGGAGGTGTT	0	0			1
of_map3k11_default_raw_sub_job_map200_map_200	2	bSp	SUB	p	CAGTGGGAGCAGagGGTGTT	0	0			1
of_map3k11_default_raw_sub_job_map200_map_200	3	1Sp	SUB	p	CAGTGGcAGCAGcAGcTGTT	0	0			1
of_map3k11_default_raw_sub_job_map200_map_200	3	1Sp	SUB	p	CAGTcGGAGCAGGAGcTGTa	0	0			1
of_map3k11_default_raw_sub_job_map200_map_200	3	1Sp	SUB	p	CAGTtGGAtCAtGAGGTGTT	0	0			1
of_map3k11_default_raw_sub_job_map200_map_200	3	1Sp	SUB	p	CAGaGGcAGCAGtAGGTGTT	0	0			1
of_map3k11_default_raw_sub_job_map200_map_200	4	bSp	SUB	p	CAGTGGGAGCAGGAcGTcaa	0	0			1
of_map3k11_default_raw_sub_job_map200_map_200	5	bSp	SUB	p	CAGTGGGAGCAccAccaGTT	0	0			1
of_map3k11_default_raw_sub_job_map200_map_200	5	bSp+bDq+bDp	DEL	p+q	-AGcTGGG-GCAGGAGcaG--	-5	-6			1
of_map3k11_default_raw_sub_job_map200_map_200	6	bSp	SUB	p	CAGTGGGAGCAGGAccacaa	0	0			1
of_map3k11_default_raw_sub_job_map200_map_200	7	bSp	SUB	p	CAcaGcGAGCAGcAGGaGaa	0	0			1
of_map3k11_default_raw_sub_job_map200_map_200	10	bSp	SUB	p	CAcTcGcAGCAccAcGacaa	0	0			1
of_map3k11_default_raw_sub_job_map200_map_200	11	bSp	SUB	p	CAGTGccAcCAccAccacaa	0	0			1
of_map3k11_default_raw_sub_job_map200_map_200	0		WT		CAGTnGGAGCAGGAGGTGTT	0	0		1
of_map3k11_default_raw_sub_job_map200_map_200	0		WT		CnGTGGGAGCAGGAGGTGTT	0	0		1
of_map3k11_default_raw_sub_job_map200_map_200	0		WT		nAGTGGGAGCAGGAGGTGTT	0	0	2	3
of_map3k11_default_raw_sub_job_map200_map_200	0	1D#	WT		CAGTGGG-GCAGGAGGTGTT	0	-1	1
of_map3k11_default_raw_sub_job_map200_map_200	0	1D#	WT		CAGTGGGAGCAG-AGGTGTT	0	-1		1
of_map3k11_default_raw_sub_job_map200_map_200	1	1Dp	DEL	p	CAGTGGGAGCAGGAG-TGTT	-1	-1		1
of_map3k11_default_raw_sub_job_map200_map_200	1	1Dp	DEL	p	CAGTGGGAGCAGGAGGTG-T	-1	-1		1
of_map3k11_default_raw_sub_job_map200_map_200	1	1Sp	SUB	p	CAGTGGGAGCAGGAGGTGTg	0	0	2	8
of_map3k11_default_raw_sub_job_map200_map_200	1	1Sp	SUB	p	CAGTGGGAGg-GGAGGTGTT	0	-1	1
of_map3k11_default_raw_sub_job_map200_map_200	1	bDq	DEL	q	------------GAGGTGTT	-21	-21		1
of_map3k11_default_raw_sub_job_map200_map_200	1	bS#	WT		tAGTGGGAGCAGGAGGTGTT	0	0		1
of_map3k11_default_raw_sub_job_map200_map_200	2	1Dp+1Sp	DEL	p	CAGTGGGAGCAGGtG-TGTT	-1	-1		1
of_map3k11_default_raw_sub_job_map200_map_200	2	1S#	WT		CAGaGGaAGCAGGAGGTGTT	0	0		1
of_map3k11_default_raw_sub_job_map200_map_200	2	1S#	WT		gAtTGGGAGCAGGAGGTGTT	0	0		1
of_map3k11_default_raw_sub_job_map200_map_200	2	1Sp	SUB	p	CAGTGGGAGCAGGAGGaGTa	0	0		1
of_map3k11_default_raw_sub_job_map200_map_200	2	1Sp	SUB	p	CAGTGGGAGCAGGAGGgGTa	0	0	1	1
of_map3k11_default_raw_sub_job_map200_map_200	2	1Sp	SUB	p	CAGTGGGAGCAGGAGtTtTT	0	0		1
of_map3k11_default_raw_sub_job_map200_map_200	2	1Sp	SUB	p	CAGTGGGAGCAGGcGGTGTg	0	0	1
of_map3k11_default_raw_sub_job_map200_map_200	2	1Sp	SUB	p	CAGTGGGAGCAGcAGGTGTg	0	0	1
of_map3k11_default_raw_sub_job_map200_map_200	2	1Sp	SUB	p	CAGTGGGAGCAGcAGGTGgT	0	0		1
of_map3k11_default_raw_sub_job_map200_map_200	2	1Sp	SUB	p	CAGTGGGAGCAGcAGtTGTT	0	0		1
of_map3k11_default_raw_sub_job_map200_map_200	2	1Sp	SUB	p	CAGTGGGAGCAGcAtGTGTT	0	0		1
of_map3k11_default_raw_sub_job_map200_map_200	2	1Sp	SUB	p	CAGTGGGAGCAcGAGcTGTT	0	0		1
of_map3k11_default_raw_sub_job_map200_map_200	2	1Sp	SUB	p	CAGTGGGAGCAtGAGGTtTT	0	0	1
of_map3k11_default_raw_sub_job_map200_map_200	2	1Sp	SUB	p	CAGTGGGAGgAGGAGtTGTT	0	0		1
of_map3k11_default_raw_sub_job_map200_map_200	2	1Sp	SUB	p	CAGTGGGAGgAGGtGGTGTT	0	0		1
of_map3k11_default_raw_sub_job_map200_map_200	2	1Sp	SUB	p	CAGTGGGAcCAGG-GGTtTT	0	-1		1
of_map3k11_default_raw_sub_job_map200_map_200	2	1Sp	SUB	p	CAGTGGGAtCAGGAGtTGTT	0	0	1
of_map3k11_default_raw_sub_job_map200_map_200	2	1Sp	SUB	p	CAGTGGGcGCAGGAGGTGgT	0	0		1
of_map3k11_default_raw_sub_job_map200_map_200	2	1Sp	SUB	p	CAGTGGGtGCAGGcGGTGTT	0	0		1
of_map3k11_default_raw_sub_job_map200_map_200	2	1Sp	SUB	p	CAGTGGcAGCAGGAGGTGTa	0	0	1
of_map3k11_default_raw_sub_job_map200_map_200	2	1Sp	SUB	p	CAGTGGcAGCAGGAGGTtTT	0	0		1
of_map3k11_default_raw_sub_job_map200_map_200	2	1Sp	SUB	p	CAGTGGtAGCAGGAGGgGTT	0	0		1
of_map3k11_default_raw_sub_job_map200_map_200	2	1Sp	SUB	p	CAGTGGtAtCAGGAGGTGTT	0	0		5
of_map3k11_default_raw_sub_job_map200_map_200	2	1Sp	SUB	p	CAGTGtGAGCAGGAGtTGTT	0	0		1
of_map3k11_default_raw_sub_job_map200_map_200	2	1Sp	SUB	p	CAGTcGGAGCAGGAGGTGTa	0	0		1
of_map3k11_default_raw_sub_job_map200_map_200	2	1Sp	SUB	p	CAGTcGGAGCAGGAGGTGaT	0	0		1
of_map3k11_default_raw_sub_job_map200_map_200	2	1Sp	SUB	p	CAGTcGGAGCAGGAcGTGTT	0	0	1
of_map3k11_default_raw_sub_job_map200_map_200	2	1Sp	SUB	p	CAGTcGGAGCAGcAGGTGTT	0	0		1
of_map3k11_default_raw_sub_job_map200_map_200	2	1Sp	SUB	p	CAGTcGGAGaAGGAGGTGTT	0	0	1
of_map3k11_default_raw_sub_job_map200_map_200	2	1Sp	SUB	p	CAGTtGGAGCAGtAGGTGTT	0	0		1
of_map3k11_default_raw_sub_job_map200_map_200	2	1Sp	SUB	p	CAGTtGGAGaAGGAGGTGTT	0	0	1
of_map3k11_default_raw_sub_job_map200_map_200	2	1Sp	SUB	p	CAGaGGGAGCAGGAGGTcTT	0	0	1	2
of_map3k11_default_raw_sub_job_map200_map_200	2	1Sp	SUB	p	CAGaGGGAGCAGGAGGaGTT	0	0		1
of_map3k11_default_raw_sub_job_map200_map_200	2	1Sp	SUB	p	CAGaGGGAGCAGGAGGgGTT	0	0		1
of_map3k11_default_raw_sub_job_map200_map_200	2	1Sp	SUB	p	CAGcGGGAGCAGGAGGTGaT	0	0	1
of_map3k11_default_raw_sub_job_map200_map_200	2	1Sp	SUB	p	CAGcGGGAGCAcGAGGTGTT	0	0		1
of_map3k11_default_raw_sub_job_map200_map_200	2	1Sp	SUB	p	CAGgGGGAGCAGGAGGTGgT	0	0	3
of_map3k11_default_raw_sub_job_map200_map_200	2	1Sp	SUB	p	CAGgGGGAGCAGtAGGTGTT	0	0	1
of_map3k11_default_raw_sub_job_map200_map_200	2	1Sp	SUB	p	CAcTGGGAGCAGGAGGaGTT	0	0		1
of_map3k11_default_raw_sub_job_map200_map_200	2	1Sp	SUB	p	CAcTGGGAGCAGGAtGTGTT	0	0		1
of_map3k11_default_raw_sub_job_map200_map_200	2	1Sp	SUB	p	CAtTGGGAGCAGGAGGTGaT	0	0		1
of_map3k11_default_raw_sub_job_map200_map_200	2	1Sp	SUB	p	CAtTGGGAGCcGGAGGTGTT	0	0		1
of_map3k11_default_raw_sub_job_map200_map_200	2	1Sp	SUB	p	CcGTGGGAGCAGGAcGTGTT	0	0	1
of_map3k11_default_raw_sub_job_map200_map_200	2	1Sp	SUB	p	CtGTGGGAGCAGGtGGTGTT	0	0		1
of_map3k11_default_raw_sub_job_map200_map_200	2	1Sp	SUB	p	CtGTGGGtGCAGGAGGTGTT	0	0		2
of_map3k11_default_raw_sub_job_map200_map_200	2	1Sp	SUB	p	gAGTGGGAGCAGGAGGTcTT	0	0		1
of_map3k11_default_raw_sub_job_map200_map_200	2	1Sp	SUB	p	gAGTGGGAGCAGGAGGTtTT	0	0		1
of_map3k11_default_raw_sub_job_map200_map_200	2	1Sp	SUB	p	gAGTGGGAGgAGGAGGTGTT	0	0		1
of_map3k11_default_raw_sub_job_map200_map_200	2	bS#	WT		CAGgcGGAGCAGGAGGTGTT	0	0		1
of_map3k11_default_raw_sub_job_map200_map_200	2	bS#	WT		gtGTGGGAGCAGGAGGTGTT	0	0		1
of_map3k11_default_raw_sub_job_map200_map_200	2	bSp	SUB	p	CAGTGGGAGCAGGAGGTGaa	0	0	1
of_map3k11_default_raw_sub_job_map200_map_200	2	bSp	SUB	p	CAGTGGGAGCAGGAGGTcaT	0	0		1
of_map3k11_default_raw_sub_job_map200_map_200	2	bSp	SUB	p	CAGTGGGAGCAGGAGGTcgT	0	0	1
of_map3k11_default_raw_sub_job_map200_map_200	2	bSp	SUB	p	CAGTGGGAGCAGGAttTGTT	0	0		1
of_map3k11_default_raw_sub_job_map200_map_200	3	1Dp+1Sp	DEL	p	CAGTGcGAGCAGCcgGG-GTT	-1	0		1
of_map3k11_default_raw_sub_job_map200_map_200	3	1Sp	SUB	p	CAGTGGGAGCAcGAcGTGaT	0	0		1
of_map3k11_default_raw_sub_job_map200_map_200	3	1Sp	SUB	p	CAGTGGGAGCAcGAcGTGgT	0	0		1
of_map3k11_default_raw_sub_job_map200_map_200	3	1Sp	SUB	p	CAGTGGGAGCgGGgGGTGgT	0	0		1
of_map3k11_default_raw_sub_job_map200_map_200	3	1Sp	SUB	p	CAGTGGGcGCAGcAGGTGTg	0	0		1
of_map3k11_default_raw_sub_job_map200_map_200	3	1Sp	SUB	p	CAGTcGGAGCAGGAGcTGaT	0	0		1
of_map3k11_default_raw_sub_job_map200_map_200	3	1Sp	SUB	p	CAGTcGGAGCAGGAGtTGgT	0	0		1
of_map3k11_default_raw_sub_job_map200_map_200	3	1Sp	SUB	p	CAGTcGGAGCAGGAcGTGaT	0	0	1
of_map3k11_default_raw_sub_job_map200_map_200	3	1Sp	SUB	p	CAGaGGGAGCAGGAGGaGTg	0	0	1
of_map3k11_default_raw_sub_job_map200_map_200	3	1Sp	SUB	p	CAGcGGGAGCAGGAcGGaGcT	0	1		1
of_map3k11_default_raw_sub_job_map200_map_200	3	1Sp	SUB	p	CAaTcGGAtCAGGAGGTGTT	0	0	1
of_map3k11_default_raw_sub_job_map200_map_200	3	1Sp	SUB	p	CAcTGGcAGCAGGAcGTGTT	0	0		1
of_map3k11_default_raw_sub_job_map200_map_200	3	1Sp	SUB	p	CAtTGGGAcCAGGtGGTGTT	0	0	1
of_map3k11_default_raw_sub_job_map200_map_200	3	1Sp	SUB	p	ggGTGGGAGCAGGAGGTtTT	0	0		1
of_map3k11_default_raw_sub_job_map200_map_200	3	1Sp	SUB	p	gtGTGGGAGgAGGAGGTGTT	0	0		1
of_map3k11_default_raw_sub_job_map200_map_200	3	bSp	SUB	p	CAGTGGGAtaAGtAGGTGTT	0	0		1
of_map3k11_default_raw_sub_job_map200_map_200	3	bSp	SUB	p	CAGaGGGAGCAGGAGGTGaa	0	0	1
of_map3k11_default_raw_sub_job_map200_map_200	4	1Sp	SUB	p	CAGTcGGAGCAGGAGcTcTa	0	0		1
of_map3k11_default_raw_sub_job_map200_map_200	4	1Sp	SUB	p	CAGacGGAGCAGcAcGTGTT	0	0		1
of_map3k11_default_raw_sub_job_map200_map_200	4	bS#	WT		CAcaccGAGCAGGAGGTGTT	0	0		1
of_map3k11_default_raw_sub_job_map200_map_200	4	bSp	SUB	p	CAGTcGGAGCAccAGGTGaT	0	0	1
of_map3k11_default_raw_sub_job_map200_map_200	4	bSp	SUB	p	aAGTcGGAGCAccAGGTGTT	0	0	1
of_map3k11_default_raw_sub_job_map200_map_200	5	1Sp	SUB	p	CAGaGGGAGCAcGAcGaGaT	0	0	1
of_map3k11_default_raw_sub_job_map200_map_200	5	1Sp	SUB	p	CAcgGGGAGCAGGAcGaGaT	0	0		1
of_map3k11_default_raw_sub_job_map200_map_200	5	1Sp+bSp+bDq+bDp	DEL	p+q	CA---GGAGCAGcAGcgG--	-6	-6		1
of_map3k11_default_raw_sub_job_map200_map_200	5	bSp	SUB	p	CAGTcGGAGCAcGAGGgGga	0	0		1
of_map3k11_default_raw_sub_job_map200_map_200	6	1Sp	SUB	p	CAGaGccAcCAcGAGGTcTT	0	0		1
of_map3k11_default_raw_sub_job_map200_map_200	6	1Sp+bSp+1Iq	INS	p+q	CAtGTGGGtGattGAGGTtTT	1	1	1
of_map3k11_default_raw_sub_job_map200_map_200	6	bSp	SUB	p	CAGTcGGAGCAGcAGcgGga	0	0		1
of_map3k11_default_raw_sub_job_map200_map_200	6	bSp	SUB	p	CAcTGcGAGCAGGAcGTcga	0	0		1
of_map3k11_default_raw_sub_job_map200_map_200	7	bSp	SUB	p	CAGTcGGAGCtGcAcGcGga	0	0		1
of_map3k11_default_raw_sub_job_map200_map_200	7	bSp	SUB	p	CAGTcGGcGCAcGcGGcGga	0	0		1
of_map3k11_default_raw_sub_job_map200_map_200	7	bSp	SUB	p	CAGgccGAGCAGGAcGacTa	0	0		1
of_map3k11_default_raw_sub_job_map200_map_200	7	bSp	SUB	p	CAcaGGcAGCAGGAcGacaT	0	0		1
of_map3k11_default_raw_sub_job_map200_map_200	8	1Sp+bSe	SUB	e+p	CAaTcGGAGCAcGAcGaaaa	0	0		1
of_map3k11_default_raw_sub_job_map200_map_200	8	bSp	SUB	p	CAcaGGcAcCAccAGcTGTa	0	0		1
of_map3k11_default_raw_sub_job_map200_map_200	9	1Sp+bSp+bIp+bDp+bS#	DI	p	CAGacGcAcCAcGCccacTG--	0	0		1
of_map3k11_default_raw_sub_job_map200_map_200	9	bSp	SUB	p	CAGTcGcAGCActAcGacaa	0	0		1
of_map3k11_default_raw_sub_job_map200_map_200	9	bSp	SUB	p	CAcTGccAcCAccAccTcTT	0	0		1
of_map3k11_default_raw_sub_job_map200_map_200	9	bSp	SUB	p	CAcaGGGAGCAccAccacTa	0	0		1
of_map3k11_default_raw_sub_job_map200_map_200	10	bSp	SUB	p	CAGgcGGAGCAccAcaacaa	0	0		1

## Sheet: Figure 5 _ Robo2
								number of reads for each fastq files
experiment	indels_perRead	indel_Subtype	indel_Type	site_ID	sequence_ROI	indel_Size(bp)	rawindel_Size(bp)	robo_nras_1_200k.fq	robo_nras_2_200k.fq	robo_nras_3_200k.fq
								control	nras and p53 targeted, wt-like	nras and p53 targeted, hyperpigmented
of_robo2_default_raw_sub_job_robo200_robo_200	0	WT	WT		AGCACCACCAGCTCCCACAA	0	0	198821	198457	198498
of_robo2_default_raw_sub_job_robo200_robo_200	1	1Sp	SUB	p	gGCACCACCAGCTCCCACAA	0	0	144	156	145
of_robo2_default_raw_sub_job_robo200_robo_200	1	1Sp	SUB	p	AGaACCACCAGCTCCCACAA	0	0	28	108	66
of_robo2_default_raw_sub_job_robo200_robo_200	1	1Sp	SUB	p	AtCACCACCAGCTCCCACAA	0	0	35	49	56
of_robo2_default_raw_sub_job_robo200_robo_200	1	1Sp	SUB	p	AGCAaCACCAGCTCCCACAA	0	0	10	38	52
of_robo2_default_raw_sub_job_robo200_robo_200	1	1S#	WT		AGCACCACCAGCTCCtACAA	0	0	17	24	50
of_robo2_default_raw_sub_job_robo200_robo_200	1	1S#	WT		AGCACCACCAGCTCCCAaAA	0	0	13	43	47
of_robo2_default_raw_sub_job_robo200_robo_200	1	1Sp	SUB	p	AGtACCACCAGCTCCCACAA	0	0	56	41	45
of_robo2_default_raw_sub_job_robo200_robo_200	0	1S#	WT		AGCACCACCAGCTCCCACAc	0	0	24	38	40
of_robo2_default_raw_sub_job_robo200_robo_200	1	1Sp	SUB	p	AGCACCACCAGCcCCCACAA	0	0	32	27	39
of_robo2_default_raw_sub_job_robo200_robo_200	1	1Sp	SUB	p	AGCACCACCcGCTCCCACAA	0	0	32	42	37
of_robo2_default_raw_sub_job_robo200_robo_200	1	1Sp	SUB	p	AaCACCACCAGCTCCCACAA	0	0	25	27	37
of_robo2_default_raw_sub_job_robo200_robo_200	1	1Sp	SUB	p	AGCACCACCAGaTCCCACAA	0	0	34	51	36
of_robo2_default_raw_sub_job_robo200_robo_200	1	1Sp	SUB	p	AGCACCAaCAGCTCCCACAA	0	0	25	31	36
of_robo2_default_raw_sub_job_robo200_robo_200	1	1Sp	SUB	p	AGCACCACaAGCTCCCACAA	0	0	25	27	35
of_robo2_default_raw_sub_job_robo200_robo_200	1	1Sp	SUB	p	AGCACaACCAGCTCCCACAA	0	0	26	24	35
of_robo2_default_raw_sub_job_robo200_robo_200	1	1S#	WT		AGCACCACCAGCTCCCACgA	0	0	24	24	30
of_robo2_default_raw_sub_job_robo200_robo_200	1	1S#	WT		AGCACCACCAGCTCCaACAA	0	0	8	29	29
of_robo2_default_raw_sub_job_robo200_robo_200	1	1S#	WT		AGCACCACCAGCTCCCcCAA	0	0	13	22	28
of_robo2_default_raw_sub_job_robo200_robo_200	1	1S#	WT		AGCACCACCAGCTCaCACAA	0	0	24	34	26
of_robo2_default_raw_sub_job_robo200_robo_200	1	1Sp	SUB	p	AGCACtACCAGCTCCCACAA	0	0	17	16	26
of_robo2_default_raw_sub_job_robo200_robo_200	1	1S#	WT		AGCACCACCAGCTCCCACcA	0	0	21	29	25
of_robo2_default_raw_sub_job_robo200_robo_200	1	1Sp	SUB	p	AGCACCACCAtCTCCCACAA	0	0	19	35	23
of_robo2_default_raw_sub_job_robo200_robo_200	1	1S#	WT		AGCACCACCAGCTCCCgCAA	0	0	27	32	22
of_robo2_default_raw_sub_job_robo200_robo_200	1	1S#	WT		AGCACCACCAGCTCCCAtAA	0	0	23	53	20
of_robo2_default_raw_sub_job_robo200_robo_200	1	1Sp	SUB	p	cGCACCACCAGCTCCCACAA	0	0	6	9	20
of_robo2_default_raw_sub_job_robo200_robo_200	1	1Sp	SUB	p	AGCACCACCAGCgCCCACAA	0	0	24	14	19
of_robo2_default_raw_sub_job_robo200_robo_200	1	1Sp	SUB	p	AGCACCACCAaCTCCCACAA	0	0	8	17	19
of_robo2_default_raw_sub_job_robo200_robo_200	1	1Sp	SUB	p	AGCgCCACCAGCTCCCACAA	0	0	7	19	19
of_robo2_default_raw_sub_job_robo200_robo_200	1	1S#	WT		AGCACCACCAGCTtCCACAA	0	0	13	20	18
of_robo2_default_raw_sub_job_robo200_robo_200	1	1Sp	SUB	p	AGCACCAtCAGCTCCCACAA	0	0	13	23	18
of_robo2_default_raw_sub_job_robo200_robo_200	1	1Sp	SUB	p	AGCACCgCCAGCTCCCACAA	0	0	28	27	18
of_robo2_default_raw_sub_job_robo200_robo_200	1	1S#	WT		AGCACCACCAGCTCtCACAA	0	0	17	20	16
of_robo2_default_raw_sub_job_robo200_robo_200	1	1Sp	SUB	p	AGCACCACCgGCTCCCACAA	0	0	7	18	16
of_robo2_default_raw_sub_job_robo200_robo_200	1	1Sp	SUB	p	AGCACCACCAcCTCCCACAA	0	0	12	9	14
of_robo2_default_raw_sub_job_robo200_robo_200	0	1S#	WT		AGCACCACCAGCTCCCACAg	0	0	15	16	12
of_robo2_default_raw_sub_job_robo200_robo_200	1	1Sp	SUB	p	AGCACCACCAGCaCCCACAA	0	0	12	8	12
of_robo2_default_raw_sub_job_robo200_robo_200	1	1Sp	SUB	p	AGCACCACCAGtTCCCACAA	0	0	14	11	12
of_robo2_default_raw_sub_job_robo200_robo_200	1	1S#	WT		AGCACCACCAGCTaCCACAA	0	0	12	22	11
of_robo2_default_raw_sub_job_robo200_robo_200	1	1Sp	SUB	p	AGCACCACtAGCTCCCACAA	0	0	16	23	11
of_robo2_default_raw_sub_job_robo200_robo_200	1	1Sp	SUB	p	AGCACCcCCAGCTCCCACAA	0	0	14	16	11
of_robo2_default_raw_sub_job_robo200_robo_200	1	1Sp	SUB	p	AGCcCCACCAGCTCCCACAA	0	0	12	18	10
of_robo2_default_raw_sub_job_robo200_robo_200	1	1Sp	SUB	p	AGCAtCACCAGCTCCCACAA	0	0	14	31	9
of_robo2_default_raw_sub_job_robo200_robo_200	1	1S#	WT		AGCACCACCAGCTCCCtCAA	0	0	8	8	8
of_robo2_default_raw_sub_job_robo200_robo_200	1	1S#	WT		AGCACCACCAGCTCCgACAA	0	0	3	5	8
of_robo2_default_raw_sub_job_robo200_robo_200	1	1Sp	SUB	p	AcCACCACCAGCTCCCACAA	0	0	8	9	8
of_robo2_default_raw_sub_job_robo200_robo_200	1	1Dq	DEL	q	AGCACCACCAGCTCC-ACAA	-1	-1	5	6	7
of_robo2_default_raw_sub_job_robo200_robo_200	1	1Sp	SUB	p	tGCACCACCAGCTCCCACAA	0	0	7	7	7
of_robo2_default_raw_sub_job_robo200_robo_200	1	1S#	WT		AGCACCACCAGCTCgCACAA	0	0	2	1	6
of_robo2_default_raw_sub_job_robo200_robo_200	1	1Sp	SUB	p	AGCACCACgAGCTCCCACAA	0	0	2	3	6
of_robo2_default_raw_sub_job_robo200_robo_200	1	1Sp	SUB	p	AGCACgACCAGCTCCCACAA	0	0	4	5	6
of_robo2_default_raw_sub_job_robo200_robo_200	1	1Sp	SUB	p	AGgACCACCAGCTCCCACAA	0	0	5	5	6
of_robo2_default_raw_sub_job_robo200_robo_200	1	1Sp	SUB	p	AGCtCCACCAGCTCCCACAA	0	0	4	5	5
of_robo2_default_raw_sub_job_robo200_robo_200	0	1S#	WT		AGCACCACCAGCTCCCACAt	0	0	5	5	4
of_robo2_default_raw_sub_job_robo200_robo_200	1	1S#	WT		AGCACCACCAGCTCCCACtA	0	0	1	6	4
of_robo2_default_raw_sub_job_robo200_robo_200	1	1S#	WT		AGCACCACCAGCTCCCAgAA	0	0	1		4
of_robo2_default_raw_sub_job_robo200_robo_200	1	1Sp	SUB	p	AGCACCACCcGCTCCCACAc	0	0			4
of_robo2_default_raw_sub_job_robo200_robo_200	1	1Sp	SUB	p	AGCACCACCtGCTCCCACAA	0	0	5	3	4
of_robo2_default_raw_sub_job_robo200_robo_200	1	1Sp	SUB	p	AGCACCAgCAGCTCCCACAA	0	0	4	1	4
of_robo2_default_raw_sub_job_robo200_robo_200	1	1Sp	SUB	p	AGCACCACCAGgTCCCACAA	0	0	3	1	3
of_robo2_default_raw_sub_job_robo200_robo_200	1	1Dp	DEL	p	AGCACCA-CAGCTCCCACAA	-1	-1	2	2	2
of_robo2_default_raw_sub_job_robo200_robo_200	1	1Sp	SUB	p	AGCACCtCCAGCTCCCACAA	0	0	5	6	2
of_robo2_default_raw_sub_job_robo200_robo_200	2	1Sp	SUB	p	AGCACCACCAcCaCCCACAA	0	0	1	1	2
of_robo2_default_raw_sub_job_robo200_robo_200	2	1Sp	SUB	p	AGCACCcCCcGCTCCCACAA	0	0	1		2
of_robo2_default_raw_sub_job_robo200_robo_200	2	1Sp	SUB	p	AtCACCACCAGCTCaCACAA	0	0			2
of_robo2_default_raw_sub_job_robo200_robo_200	3	1Sp	SUB	p	AcCACCACCAcCaCCCACAA	0	0	2	1	2
of_robo2_default_raw_sub_job_robo200_robo_200	1	1Dp	DEL	p	A-CACCACCAGCTCCCACAA	-1	-1			1
of_robo2_default_raw_sub_job_robo200_robo_200	1	1Dp	DEL	p	AGCA-CACCAGCTCCCACAA	-1	-1	2		1
of_robo2_default_raw_sub_job_robo200_robo_200	1	1Dq	DEL	q	AGCACCACCAGCTCCCAC-A	-1	-1	1		1
of_robo2_default_raw_sub_job_robo200_robo_200	1	1S#	WT		AGCACCACCAGCTCCCcCAc	0	0	2		1
of_robo2_default_raw_sub_job_robo200_robo_200	1	1Sp	SUB	p	AGCACCtCCAGCTCCCACAt	0	0			1
of_robo2_default_raw_sub_job_robo200_robo_200	1	1Sp	SUB	p	AGCAgCACCAGCTCCCACAA	0	0		3	1
of_robo2_default_raw_sub_job_robo200_robo_200	1	bDp	DEL	p	AG----ACCAGCTCCCACAA	-4	-4			1
of_robo2_default_raw_sub_job_robo200_robo_200	2	1S#	WT		AGCACCACCAGCTCgCcCAA	0	0			1
of_robo2_default_raw_sub_job_robo200_robo_200	2	1Sp	SUB	p	AGCACCACCAGCgCCCACcc	0	0			1
of_robo2_default_raw_sub_job_robo200_robo_200	2	1Sp	SUB	p	AGCACCACCAGaTCCaACAA	0	0	1		1
of_robo2_default_raw_sub_job_robo200_robo_200	2	1Sp	SUB	p	AGCACCACCAaCTCaCACAA	0	0			1
of_robo2_default_raw_sub_job_robo200_robo_200	2	1Sp	SUB	p	AGCACCACCAtCTCCCACcA	0	0		1	1
of_robo2_default_raw_sub_job_robo200_robo_200	2	1Sp	SUB	p	AGCACCACCcGCTCCCACcA	0	0	1		1
of_robo2_default_raw_sub_job_robo200_robo_200	2	1Sp	SUB	p	AGCACCACCcGCTCCCACgA	0	0			1
of_robo2_default_raw_sub_job_robo200_robo_200	2	1Sp	SUB	p	AGCACCACCtGCTCaCACAA	0	0			1
of_robo2_default_raw_sub_job_robo200_robo_200	2	1Sp	SUB	p	AGCACCACaAGCTCCaACAA	0	0			1
of_robo2_default_raw_sub_job_robo200_robo_200	2	1Sp	SUB	p	AGCACCACaAGCTaCCACAA	0	0			1
of_robo2_default_raw_sub_job_robo200_robo_200	2	1Sp	SUB	p	AGCACCACaAGaTCCCACAA	0	0			1
of_robo2_default_raw_sub_job_robo200_robo_200	2	1Sp	SUB	p	AGCACCACgAtCTCCCACAA	0	0			1
of_robo2_default_raw_sub_job_robo200_robo_200	2	1Sp	SUB	p	AGCACCACtAGCTCCCACtt	0	0			1
of_robo2_default_raw_sub_job_robo200_robo_200	2	1Sp	SUB	p	AGCACCcCCAGCTCCCACcA	0	0			1
of_robo2_default_raw_sub_job_robo200_robo_200	2	1Sp	SUB	p	AGCACCcCCAGCTCCCACtA	0	0			1
of_robo2_default_raw_sub_job_robo200_robo_200	2	1Sp	SUB	p	AGCACCtCCAGCTCaCACAA	0	0			1
of_robo2_default_raw_sub_job_robo200_robo_200	2	1Sp	SUB	p	AGCACaACCAGaTCCCACAA	0	0			1
of_robo2_default_raw_sub_job_robo200_robo_200	2	1Sp	SUB	p	AGCACaACCcGCTCCCACAA	0	0			1
of_robo2_default_raw_sub_job_robo200_robo_200	2	1Sp	SUB	p	AGCACaAaCAGCTCCCACAA	0	0	1		1
of_robo2_default_raw_sub_job_robo200_robo_200	2	1Sp	SUB	p	AGCACgACCAGCTaCCACAA	0	0			1
of_robo2_default_raw_sub_job_robo200_robo_200	2	1Sp	SUB	p	AGCAaCACCAGCTCCCAaAA	0	0			1
of_robo2_default_raw_sub_job_robo200_robo_200	2	1Sp	SUB	p	AGCAaCACCAGaTCCCACAA	0	0	1		1
of_robo2_default_raw_sub_job_robo200_robo_200	2	1Sp	SUB	p	AGCAaCACCAtCTCCCACAA	0	0			1
of_robo2_default_raw_sub_job_robo200_robo_200	2	1Sp	SUB	p	AGCAgCACCAGgTCCCACAA	0	0			1
of_robo2_default_raw_sub_job_robo200_robo_200	2	1Sp	SUB	p	AGCcCCACCcGCTCCCACAA	0	0		1	1
of_robo2_default_raw_sub_job_robo200_robo_200	2	1Sp	SUB	p	AGaACCACCAGCTCaCACAA	0	0			1
of_robo2_default_raw_sub_job_robo200_robo_200	2	1Sp	SUB	p	AGgACCACCAGCTCaCACAA	0	0			1
of_robo2_default_raw_sub_job_robo200_robo_200	2	1Sp	SUB	p	AGgACCACCAGgTCCCACAA	0	0			1
of_robo2_default_raw_sub_job_robo200_robo_200	2	1Sp	SUB	p	AaCACCgCCAGCTCCCACAA	0	0			1
of_robo2_default_raw_sub_job_robo200_robo_200	2	1Sp	SUB	p	AcCACCACCAGCTCaCACAA	0	0			1
of_robo2_default_raw_sub_job_robo200_robo_200	2	1Sp	SUB	p	AtCACCACCAGCTCCCACct	0	0			1
of_robo2_default_raw_sub_job_robo200_robo_200	2	1Sp	SUB	p	AtCACCACCAGCTCCaACAA	0	0			1
of_robo2_default_raw_sub_job_robo200_robo_200	2	1Sp	SUB	p	AtCACCACCAtCTCCCACAA	0	0			1
of_robo2_default_raw_sub_job_robo200_robo_200	2	bS#	WT		AGCACCACCAGCTCaaACAA	0	0		1	1
of_robo2_default_raw_sub_job_robo200_robo_200	2	bS#	WT		AGCACCACCAGCTggCACAA	0	0			1
of_robo2_default_raw_sub_job_robo200_robo_200	3	1Sp	SUB	p	AGCACCAaCAGaTaCCACAA	0	0			1
of_robo2_default_raw_sub_job_robo200_robo_200	3	1Sp	SUB	p	AGCACgAgCAGCTCCCACtt	0	0			1
of_robo2_default_raw_sub_job_robo200_robo_200	3	1Sp	SUB	p	cGCACCACCcGCTCCCcCAA	0	0			1
of_robo2_default_raw_sub_job_robo200_robo_200	3	bS#	WT		AGCACCACCAGCTgggACAA	0	0		1	1
of_robo2_default_raw_sub_job_robo200_robo_200	4	1Sp	SUB	p	AcCACCcCCcGCgCCCACAA	0	0			1
of_robo2_default_raw_sub_job_robo200_robo_200	4	bSp	SUB	p	AGCACCAaaAGCTCaaACAA	0	0			1
of_robo2_default_raw_sub_job_robo200_robo_200	5	1Sp	SUB	p	AGaAaCACCAGCTaCgAaAA	0	0			1
of_robo2_default_raw_sub_job_robo200_robo_200	7	bSp	SUB	p	AGaAaaACaAtCTCaCAaAA	0	0			1
of_robo2_default_raw_sub_job_robo200_robo_200	10	bDp+1Sp+bIq+bSp	INS	p+q	AGCAaCA--AatTtttttttttA	1	1			1
of_robo2_default_raw_sub_job_robo200_robo_200	14	bSp	SUB	p	tGgtggtggtGCTgCgtCtA	0	0			1
of_robo2_default_raw_sub_job_robo200_robo_200	0	bS#	WT		AGCACCACCAGCTCCCACAc	0	0	1
of_robo2_default_raw_sub_job_robo200_robo_200	1	1S#	WT		AGCACCACCAGCTCCCcCAt	0	0		1
of_robo2_default_raw_sub_job_robo200_robo_200	1	1S#	WT		AGCACCACCAGCTgCCACAA	0	0	2	1
of_robo2_default_raw_sub_job_robo200_robo_200	1	1Sp	SUB	p	AGCACCACgAGCTCCCACAt	0	0	1
of_robo2_default_raw_sub_job_robo200_robo_200	1	1Sp	SUB	p	AGCACCcCCAGCTCCCACAc	0	0	2
of_robo2_default_raw_sub_job_robo200_robo_200	1	1Sp	SUB	p	AGCAtCACCAGCTCCCACAt	0	0	1
of_robo2_default_raw_sub_job_robo200_robo_200	1	1Sp	SUB	p	AGCcCCACCAGCTCCCACAc	0	0		1
of_robo2_default_raw_sub_job_robo200_robo_200	1	bDq	DEL	q	AGCACCAC------------	-12	-12	1
of_robo2_default_raw_sub_job_robo200_robo_200	1	bDq	DEL	q	AGCACCACCAGC----ACAA	-4	-4		1
of_robo2_default_raw_sub_job_robo200_robo_200	1	bS#	WT		AGCACCACCAGCTCCCACcc	0	0		2
of_robo2_default_raw_sub_job_robo200_robo_200	2	1S#	WT		AGCACCACCAGCTCCCtCcA	0	0		1
of_robo2_default_raw_sub_job_robo200_robo_200	2	1S#	WT		AGCACCACCAGCTCCCtCtA	0	0		1
of_robo2_default_raw_sub_job_robo200_robo_200	2	1S#	WT		AGCACCACCAGCTCCgAaAA	0	0		1
of_robo2_default_raw_sub_job_robo200_robo_200	2	1S#	WT		AGCACCACCAGCTCaCAaAA	0	0	1
of_robo2_default_raw_sub_job_robo200_robo_200	2	1S#	WT		AGCACCACCAGCTCgCAaAA	0	0		1
of_robo2_default_raw_sub_job_robo200_robo_200	2	1S#	WT		AGCACCACCAGCTaCCAgAA	0	0	1
of_robo2_default_raw_sub_job_robo200_robo_200	2	1Sp	SUB	p	AGCACCACCAGCcCCCAaAA	0	0		1
of_robo2_default_raw_sub_job_robo200_robo_200	2	1Sp	SUB	p	AGCACCACCAGCgCCCACcA	0	0	1
of_robo2_default_raw_sub_job_robo200_robo_200	2	1Sp	SUB	p	AGCACCACCAGaTCCCAaAA	0	0		1
of_robo2_default_raw_sub_job_robo200_robo_200	2	1Sp	SUB	p	AGCACCACCAtCTCCaACAA	0	0	1
of_robo2_default_raw_sub_job_robo200_robo_200	2	1Sp	SUB	p	AGCACCACCAtCTCaCACAA	0	0		1
of_robo2_default_raw_sub_job_robo200_robo_200	2	1Sp	SUB	p	AGCACCACCtGtTCCCACAA	0	0	1
of_robo2_default_raw_sub_job_robo200_robo_200	2	1Sp	SUB	p	AGCACCACaAGCTCCCACcA	0	0		1
of_robo2_default_raw_sub_job_robo200_robo_200	2	1Sp	SUB	p	AGCACCACaAGCgCCCACAA	0	0	1
of_robo2_default_raw_sub_job_robo200_robo_200	2	1Sp	SUB	p	AGCACCACgAGCTCCCAgAA	0	0		1
of_robo2_default_raw_sub_job_robo200_robo_200	2	1Sp	SUB	p	AGCACCACgAGCTCCCcCAA	0	0		1
of_robo2_default_raw_sub_job_robo200_robo_200	2	1Sp	SUB	p	AGCACCACgAGCTCCaACAA	0	0	1
of_robo2_default_raw_sub_job_robo200_robo_200	2	1Sp	SUB	p	AGCACCAaCAGCTCCCAaAA	0	0		2
of_robo2_default_raw_sub_job_robo200_robo_200	2	1Sp	SUB	p	AGCACCAaCAtCTCCCACAA	0	0	1
of_robo2_default_raw_sub_job_robo200_robo_200	2	1Sp	SUB	p	AGCACCcCCAGCTCCCcCAA	0	0		1
of_robo2_default_raw_sub_job_robo200_robo_200	2	1Sp	SUB	p	AGCACaACCAcCTCCCACAA	0	0	1
of_robo2_default_raw_sub_job_robo200_robo_200	2	1Sp	SUB	p	AGCACaACCAtCTCCCACAA	0	0		2
of_robo2_default_raw_sub_job_robo200_robo_200	2	1Sp	SUB	p	AGCACaACaAGCTCCCACAA	0	0	1
of_robo2_default_raw_sub_job_robo200_robo_200	2	1Sp	SUB	p	AGCACgACCAGCTCCCACcA	0	0		1
of_robo2_default_raw_sub_job_robo200_robo_200	2	1Sp	SUB	p	AGCAaCACCAcCTCCCACAA	0	0		1
of_robo2_default_raw_sub_job_robo200_robo_200	2	1Sp	SUB	p	AGCAaCACaAGCTCCCACAA	0	0		1
of_robo2_default_raw_sub_job_robo200_robo_200	2	1Sp	SUB	p	AGCcCCACCAGCTCCCACcA	0	0		1
of_robo2_default_raw_sub_job_robo200_robo_200	2	1Sp	SUB	p	AGCcCCACCAGCTCCCACcc	0	0		1
of_robo2_default_raw_sub_job_robo200_robo_200	2	1Sp	SUB	p	AGaACCACCAaCTCCCACAA	0	0	1
of_robo2_default_raw_sub_job_robo200_robo_200	2	1Sp	SUB	p	AGaACCACCAcCTCCCACAA	0	0		1
of_robo2_default_raw_sub_job_robo200_robo_200	2	1Sp	SUB	p	AGaACCACaAGCTCCCACAA	0	0	1
of_robo2_default_raw_sub_job_robo200_robo_200	2	1Sp	SUB	p	AGaAaCACCAGCTCCCACAA	0	0		1
of_robo2_default_raw_sub_job_robo200_robo_200	2	1Sp	SUB	p	AcCACCACCAGCTCCCACcA	0	0	1
of_robo2_default_raw_sub_job_robo200_robo_200	2	1Sp	SUB	p	AcCACCACCAcCTCCCACAA	0	0		1
of_robo2_default_raw_sub_job_robo200_robo_200	2	1Sp	SUB	p	AtCACCAgCAGCTCCCACAc	0	0		1
of_robo2_default_raw_sub_job_robo200_robo_200	2	1Sp	SUB	p	cGCACCACCAGCgCCCACAA	0	0		1
of_robo2_default_raw_sub_job_robo200_robo_200	2	1Sp	SUB	p	cGCACCACCAcCTCCCACAA	0	0	1
of_robo2_default_raw_sub_job_robo200_robo_200	2	1Sp	SUB	p	cGCACCcCCAGCTCCCACAA	0	0	1
of_robo2_default_raw_sub_job_robo200_robo_200	2	1Sp	SUB	p	cGCAaCACCAGCTCCCACAA	0	0	1
of_robo2_default_raw_sub_job_robo200_robo_200	2	1Sp	SUB	p	gGCACgACCAGCTCCCACAA	0	0		1
of_robo2_default_raw_sub_job_robo200_robo_200	2	bDp+bDq	DEL	p+q	----------GCTCC-----	-23	-23	4
of_robo2_default_raw_sub_job_robo200_robo_200	2	bS#	WT		AGCACCACCAGCTCCCAatA	0	0		1
of_robo2_default_raw_sub_job_robo200_robo_200	2	bS#	WT		AGCACCACCAGCTCCCcCcc	0	0		1
of_robo2_default_raw_sub_job_robo200_robo_200	2	bS#	WT		AGCACCACCAGCTCCCtgAt	0	0	1
of_robo2_default_raw_sub_job_robo200_robo_200	2	bS#	WT		AGCACCACCAGCTCCatCAA	0	0	12
of_robo2_default_raw_sub_job_robo200_robo_200	2	bS#	WT		AGCACCACCAGCTgaCACAA	0	0	1
of_robo2_default_raw_sub_job_robo200_robo_200	2	bSp	SUB	p	AcaACCACCAGCTCCCACAA	0	0	1
of_robo2_default_raw_sub_job_robo200_robo_200	2	bSp	SUB	p	tGCACCACCAGCTCCCACAA	0	0	1
of_robo2_default_raw_sub_job_robo200_robo_200	3	1Sp	SUB	p	AGCACCACCcGCTCCCtaAA	0	0	1
of_robo2_default_raw_sub_job_robo200_robo_200	3	1Sp	SUB	p	AGCACCACCtGaTgCCACAA	0	0	1	1
of_robo2_default_raw_sub_job_robo200_robo_200	3	1Sp	SUB	p	AGCACCACaAGCTaCaACAA	0	0	1
of_robo2_default_raw_sub_job_robo200_robo_200	3	1Sp	SUB	p	AGCACCACaAtCTCCCtCAA	0	0		1
of_robo2_default_raw_sub_job_robo200_robo_200	3	1Sp	SUB	p	AGCACCAaCAtCTaCCACAA	0	0		1
of_robo2_default_raw_sub_job_robo200_robo_200	3	1Sp	SUB	p	AGCACCtCCAGgTCCCtCAA	0	0		1
of_robo2_default_raw_sub_job_robo200_robo_200	3	1Sp	SUB	p	AGCcCCACCcGCTCCCACcA	0	0		1
of_robo2_default_raw_sub_job_robo200_robo_200	3	1Sp	SUB	p	AGaACCACaAGCTCCaACAA	0	0	1
of_robo2_default_raw_sub_job_robo200_robo_200	3	1Sp	SUB	p	AGgACCACCAGgTCCgACAt	0	0	1
of_robo2_default_raw_sub_job_robo200_robo_200	3	1Sp	SUB	p	AGgACCACCcGCTCaCACAA	0	0		1
of_robo2_default_raw_sub_job_robo200_robo_200	3	bSp	SUB	p	tGgACCACCAGCTCCCACAA	0	0		1
of_robo2_default_raw_sub_job_robo200_robo_200	4	1Sp	SUB	p	AGCACaACCAGCTaaaACAA	0	0		1
of_robo2_default_raw_sub_job_robo200_robo_200	4	1Sp	SUB	p	AcCACCACCAcCTaaCACAA	0	0	1
of_robo2_default_raw_sub_job_robo200_robo_200	4	1Sp	SUB	p	cGCcCCcCCAcCTCCCACAc	0	0	1
of_robo2_default_raw_sub_job_robo200_robo_200	4	1Sp+1Ip	INS	p	AcCACaCACC-cCTCCCACcc	1	0		1
of_robo2_default_raw_sub_job_robo200_robo_200	10	bSp	SUB	p	ttgAgtAtCAGCTtggAgAA	0	0		1

## Sheet: Figure 5 _ Fbxw7
								number of reads for each fastq files
experiment	indels_perRead	indel_Subtype	indel_Type	site_ID	sequence_ROI	indel_Size(bp)	rawindel_Size(bp)	fbxw_p53_1_200k.fastq	fbxw_p53_2_200k.fastq	fbxw_p53_3_200k.fastq
								control	nras and p53 targeted, wt-like	nras and p53 targeted, hyperpigmented
of_fbxw7_default_raw_sub_job_fbxw200_fbxw_200	0	WT	WT		CAACCAGGGTGCAAATTACA	0	0	81939	197722	197596
of_fbxw7_default_raw_sub_job_fbxw200_fbxw_200	1	1Sp	SUB	p	CAACCAGtGTGCAAATTACA	0	0	48	149	143
of_fbxw7_default_raw_sub_job_fbxw200_fbxw_200	1	1Sp	SUB	p	CAACCAGGGTGaAAATTACA	0	0	38	133	140
of_fbxw7_default_raw_sub_job_fbxw200_fbxw_200	1	1Sp	SUB	p	CAACCAGGGTaCAAATTACA	0	0	45	108	123
of_fbxw7_default_raw_sub_job_fbxw200_fbxw_200	1	1Sp	SUB	p	CAACCAGGGTtCAAATTACA	0	0	35	123	103
of_fbxw7_default_raw_sub_job_fbxw200_fbxw_200	1	1Sp	SUB	p	aAACCAGGGTGCAAATTACA	0	0	7	86	81
of_fbxw7_default_raw_sub_job_fbxw200_fbxw_200	1	1Sp	SUB	p	CAACCAGGtTGCAAATTACA	0	0	24	59	69
of_fbxw7_default_raw_sub_job_fbxw200_fbxw_200	1	1Sp	SUB	p	CAAaCAGGGTGCAAATTACA	0	0	14	71	69
of_fbxw7_default_raw_sub_job_fbxw200_fbxw_200	1	1S#	WT		CAACCAGGGTGCAAATTAaA	0	0	28	69	58
of_fbxw7_default_raw_sub_job_fbxw200_fbxw_200	1	1Sp	SUB	p	CAACCAtGGTGCAAATTACA	0	0	12	75	56
of_fbxw7_default_raw_sub_job_fbxw200_fbxw_200	1	1Sp	SUB	p	CAACaAGGGTGCAAATTACA	0	0	27	92	56
of_fbxw7_default_raw_sub_job_fbxw200_fbxw_200	1	1Sp	SUB	p	CAACCAGGaTGCAAATTACA	0	0	27	48	52
of_fbxw7_default_raw_sub_job_fbxw200_fbxw_200	1	1S#	WT		CAACCAGGGTGCAAATTAtA	0	0	2	23	47
of_fbxw7_default_raw_sub_job_fbxw200_fbxw_200	1	1S#	WT		CAACCAGGGTGCAAATgACA	0	0	12	36	47
of_fbxw7_default_raw_sub_job_fbxw200_fbxw_200	1	1S#	WT		CAACCAGGGTGCAcATTACA	0	0	24	46	47
of_fbxw7_default_raw_sub_job_fbxw200_fbxw_200	1	1S#	WT		CAACCAGGGTGCAAATTACc	0	0	18	37	45
of_fbxw7_default_raw_sub_job_fbxw200_fbxw_200	1	1S#	WT		CAACCAGGGTGCAtATTACA	0	0	11	38	41
of_fbxw7_default_raw_sub_job_fbxw200_fbxw_200	1	1S#	WT		CAACCAGGGTGCAAAgTACA	0	0	18	44	40
of_fbxw7_default_raw_sub_job_fbxw200_fbxw_200	1	1Sp	SUB	p	CAcCCAGGGTGCAAATTACA	0	0	16	31	36
of_fbxw7_default_raw_sub_job_fbxw200_fbxw_200	1	1S#	WT		CAACCAGGGTGCAAcTTACA	0	0	5	23	35
of_fbxw7_default_raw_sub_job_fbxw200_fbxw_200	1	1Sp	SUB	p	CAACCcGGGTGCAAATTACA	0	0	11	26	34
of_fbxw7_default_raw_sub_job_fbxw200_fbxw_200	1	1Sp	SUB	p	CAACCAGGGTGtAAATTACA	0	0	10	28	29
of_fbxw7_default_raw_sub_job_fbxw200_fbxw_200	1	1Sp	SUB	p	CAACtAGGGTGCAAATTACA	0	0	12	17	29
of_fbxw7_default_raw_sub_job_fbxw200_fbxw_200	1	1Sp	SUB	p	CAACgAGGGTGCAAATTACA	0	0	9	23	28
of_fbxw7_default_raw_sub_job_fbxw200_fbxw_200	1	1Sp	SUB	p	tAACCAGGGTGCAAATTACA	0	0	3	27	27
of_fbxw7_default_raw_sub_job_fbxw200_fbxw_200	1	1S#	WT		CAACCAGGGTGCAAATTACg	0	0	10	34	26
of_fbxw7_default_raw_sub_job_fbxw200_fbxw_200	1	1S#	WT		CAACCAGGGTGCAAATTAgA	0	0	13	27	26
of_fbxw7_default_raw_sub_job_fbxw200_fbxw_200	1	1Sp	SUB	p	CcACCAGGGTGCAAATTACA	0	0	12	20	26
of_fbxw7_default_raw_sub_job_fbxw200_fbxw_200	1	1S#	WT		CAACCAGGGTGCAAATcACA	0	0	17	23	25
of_fbxw7_default_raw_sub_job_fbxw200_fbxw_200	1	1Sp	SUB	p	CAACCAGGGcGCAAATTACA	0	0	11	39	24
of_fbxw7_default_raw_sub_job_fbxw200_fbxw_200	1	1S#	WT		CAACCAGGGTGCAAATTACt	0	0	12	22	23
of_fbxw7_default_raw_sub_job_fbxw200_fbxw_200	1	1Se	SUB	e	CAAtCAGGGTGCAAATTACA	0	0	2	19	23
of_fbxw7_default_raw_sub_job_fbxw200_fbxw_200	1	1Sp	SUB	p	CAACCAGGGTGgAAATTACA	0	0	8	16	21
of_fbxw7_default_raw_sub_job_fbxw200_fbxw_200	1	1Sp	SUB	p	CAACCAGaGTGCAAATTACA	0	0	9	18	21
of_fbxw7_default_raw_sub_job_fbxw200_fbxw_200	1	1Sp	SUB	p	CAACCAGGcTGCAAATTACA	0	0	10	10	20
of_fbxw7_default_raw_sub_job_fbxw200_fbxw_200	1	1S#	WT		CAACCAGGGTGCgAATTACA	0	0	5	18	19
of_fbxw7_default_raw_sub_job_fbxw200_fbxw_200	1	1S#	WT		CAACCAGGGTGCAAtTTACA	0	0	6	7	18
of_fbxw7_default_raw_sub_job_fbxw200_fbxw_200	1	1S#	WT		CAACCAGGGTGCAAATaACA	0	0	10	15	17
of_fbxw7_default_raw_sub_job_fbxw200_fbxw_200	1	1Sp	SUB	p	CAACCgGGGTGCAAATTACA	0	0	10	17	17
of_fbxw7_default_raw_sub_job_fbxw200_fbxw_200	1	1Sp	SUB	p	CAACCAGcGTGCAAATTACA	0	0	8	11	15
of_fbxw7_default_raw_sub_job_fbxw200_fbxw_200	1	1Sp	SUB	p	CAACCAaGGTGCAAATTACA	0	0	8	10	14
of_fbxw7_default_raw_sub_job_fbxw200_fbxw_200	1	1S#	WT		CAACCAGGGTGCAAATTgCA	0	0	7	12	13
of_fbxw7_default_raw_sub_job_fbxw200_fbxw_200	1	1S#	WT		CAACCAGGGTGCAAAaTACA	0	0	4	13	13
of_fbxw7_default_raw_sub_job_fbxw200_fbxw_200	1	1Sp	SUB	p	CAACCtGGGTGCAAATTACA	0	0	6	12	13
of_fbxw7_default_raw_sub_job_fbxw200_fbxw_200	1	1S#	WT		CAACCAGGGTGCAgATTACA	0	0	5	19	12
of_fbxw7_default_raw_sub_job_fbxw200_fbxw_200	1	1S#	WT		CAACCAGGGTGCtAATTACA	0	0	3	7	12
of_fbxw7_default_raw_sub_job_fbxw200_fbxw_200	1	1Sp	SUB	p	CAACCAGGGTcCAAATTACA	0	0	3	12	12
of_fbxw7_default_raw_sub_job_fbxw200_fbxw_200	1	1Sp	SUB	p	CAACCAGGGaGCAAATTACA	0	0	4	7	12
of_fbxw7_default_raw_sub_job_fbxw200_fbxw_200	1	1Sp	SUB	p	CAtCCAGGGTGCAAATTACA	0	0		5	12
of_fbxw7_default_raw_sub_job_fbxw200_fbxw_200	1	1S#	WT		CAACCAGGGTGCcAATTACA	0	0	1	14	11
of_fbxw7_default_raw_sub_job_fbxw200_fbxw_200	1	1Sp	SUB	p	CgACCAGGGTGCAAATTACA	0	0	4	7	11
of_fbxw7_default_raw_sub_job_fbxw200_fbxw_200	1	1S#	WT		CAACCAGGGTGCAAAcTACA	0	0	6	11	10
of_fbxw7_default_raw_sub_job_fbxw200_fbxw_200	1	1Sp	SUB	p	CAgCCAGGGTGCAAATTACA	0	0	7	9	9
of_fbxw7_default_raw_sub_job_fbxw200_fbxw_200	2	1Sp	SUB	p	CAACCAGGtTtCAAATTACA	0	0		3	9
of_fbxw7_default_raw_sub_job_fbxw200_fbxw_200	1	1S#	WT		CAACCAGGGTGCAAATTcCA	0	0	1	6	8
of_fbxw7_default_raw_sub_job_fbxw200_fbxw_200	1	1S#	WT		CAACCAGGGTGCAAATTtCA	0	0	1	5	8
of_fbxw7_default_raw_sub_job_fbxw200_fbxw_200	1	1Sp	SUB	p	CAACCAcGGTGCAAATTACA	0	0	4	4	8
of_fbxw7_default_raw_sub_job_fbxw200_fbxw_200	1	1Sp	SUB	p	CAAgCAGGGTGCAAATTACA	0	0	2	2	7
of_fbxw7_default_raw_sub_job_fbxw200_fbxw_200	2	1Sp	SUB	p	CAACCAGtGTtCAAATTACA	0	0	2	3	7
of_fbxw7_default_raw_sub_job_fbxw200_fbxw_200	1	1S#	WT		CAACCAGGGTGCAAgTTACA	0	0	3	9	5
of_fbxw7_default_raw_sub_job_fbxw200_fbxw_200	1	1Sp	SUB	p	CAACCAGGGgGCAAATTACA	0	0	2	4	5
of_fbxw7_default_raw_sub_job_fbxw200_fbxw_200	2	1Sp	SUB	p	CAACCAGtGTGaAAATTACA	0	0		3	5
of_fbxw7_default_raw_sub_job_fbxw200_fbxw_200	2	1Sp	SUB	p	CAACCAtGtTGCAAATTACA	0	0	2	2	5
of_fbxw7_default_raw_sub_job_fbxw200_fbxw_200	2	1Sp	SUB	p	CAAaCAGGGTtCAAATTACA	0	0			5
of_fbxw7_default_raw_sub_job_fbxw200_fbxw_200	7	bIq+1Sp+bIp+bSp	INS	p+q	CAACtActGtttTttAcATTACtgtgA	7	7			5
of_fbxw7_default_raw_sub_job_fbxw200_fbxw_200	2	1Sp	SUB	p	CAAaCAGtGTGCAAATTACA	0	0	1		4
of_fbxw7_default_raw_sub_job_fbxw200_fbxw_200	2	1Sp	SUB	p	CcACCcGGGTGCAAATTACA	0	0			4
of_fbxw7_default_raw_sub_job_fbxw200_fbxw_200	0	1D#	WT		CAACCAGGG-GCAAATTACA	0	-1			3
of_fbxw7_default_raw_sub_job_fbxw200_fbxw_200	1	1Dp	DEL	p	CAA-CAGGGTGCAAATTACA	-1	-1	4	3	3
of_fbxw7_default_raw_sub_job_fbxw200_fbxw_200	1	1Sp	SUB	p	gAACCAGGGTGCAAATTACA	0	0		3	3
of_fbxw7_default_raw_sub_job_fbxw200_fbxw_200	2	1Sp	SUB	p	CAACCAGGGTtCAAATTAaA	0	0		1	3
of_fbxw7_default_raw_sub_job_fbxw200_fbxw_200	2	1Sp	SUB	p	CAACCcGGGTGCAAATTACc	0	0	1		3
of_fbxw7_default_raw_sub_job_fbxw200_fbxw_200	2	1Sp	SUB	p	CAACCcGGGTGCAAATTcCA	0	0			3
of_fbxw7_default_raw_sub_job_fbxw200_fbxw_200	2	1Sp	SUB	p	CAACaAGGGTtCAAATTACA	0	0		3	3
of_fbxw7_default_raw_sub_job_fbxw200_fbxw_200	2	1Sp	SUB	p	CAcCCAGGGTGCAAcTTACA	0	0		2	3
of_fbxw7_default_raw_sub_job_fbxw200_fbxw_200	2	1Sp	SUB	p	CcACCAGGGTGCAAcTTACA	0	0	1	1	3
of_fbxw7_default_raw_sub_job_fbxw200_fbxw_200	2	1Sp	SUB	p	aAACCAGGGTtCAAATTACA	0	0	1	3	3
of_fbxw7_default_raw_sub_job_fbxw200_fbxw_200	8	bIq+1Sp+bIp+bSp	INS	p+q	CAACtActGTtttttAcATTACtgtgA	7	7			3
of_fbxw7_default_raw_sub_job_fbxw200_fbxw_200	2	1S#	WT		CAACCAGGGTGCAAATgACc	0	0		2	2
of_fbxw7_default_raw_sub_job_fbxw200_fbxw_200	2	1S#	WT		CAACCAGGGTGCAAAgTACt	0	0			2
of_fbxw7_default_raw_sub_job_fbxw200_fbxw_200	2	1S#	WT		CAACCAGGGTGCAAcTTACc	0	0		1	2
of_fbxw7_default_raw_sub_job_fbxw200_fbxw_200	2	1S#	WT		CAACCAGGGTGCAcAgTACA	0	0			2
of_fbxw7_default_raw_sub_job_fbxw200_fbxw_200	2	1Sp	SUB	p	CAACCAtGGTGaAAATTACA	0	0		1	2
of_fbxw7_default_raw_sub_job_fbxw200_fbxw_200	2	1Sp	SUB	p	CAACCAtGGTtCAAATTACA	0	0		1	2
of_fbxw7_default_raw_sub_job_fbxw200_fbxw_200	2	1Sp	SUB	p	CAACCcGGGTGCAAAcTACA	0	0			2
of_fbxw7_default_raw_sub_job_fbxw200_fbxw_200	2	1Sp	SUB	p	CAACCcGGGTGCAcATTACA	0	0		1	2
of_fbxw7_default_raw_sub_job_fbxw200_fbxw_200	2	1Sp	SUB	p	CAACaAGGGTGaAAATTACA	0	0		1	2
of_fbxw7_default_raw_sub_job_fbxw200_fbxw_200	2	1Sp	SUB	p	CAAgCAGtGTGCAAATTACA	0	0			2
of_fbxw7_default_raw_sub_job_fbxw200_fbxw_200	2	1Sp	SUB	p	CcACCAGGGTGCAAAgTACA	0	0			2
of_fbxw7_default_raw_sub_job_fbxw200_fbxw_200	2	1Sp	SUB	p	CcACCAGcGTGCAAATTACA	0	0			2
of_fbxw7_default_raw_sub_job_fbxw200_fbxw_200	2	1Sp	SUB	p	aAACCAGtGTGCAAATTACA	0	0		3	2
of_fbxw7_default_raw_sub_job_fbxw200_fbxw_200	2	1Sp	SUB	p	aAACaAGGGTGCAAATTACA	0	0		4	2
of_fbxw7_default_raw_sub_job_fbxw200_fbxw_200	2	bSp	SUB	p	CAACCAGGGTtaAAATTACA	0	0		3	2
of_fbxw7_default_raw_sub_job_fbxw200_fbxw_200	2	bSp	SUB	p	CAAaaAGGGTGCAAATTACA	0	0		1	2
of_fbxw7_default_raw_sub_job_fbxw200_fbxw_200	1	1Dp	DEL	p	CAACCA-GGTGCAAATTACA	-1	-1	1	1	1
of_fbxw7_default_raw_sub_job_fbxw200_fbxw_200	1	1Dq	DEL	q	CAACCAGGGTGCAAAT-ACA	-1	-1		1	1
of_fbxw7_default_raw_sub_job_fbxw200_fbxw_200	1	1Dq	DEL	q	CAACCAGGGTGCAAATTAC-	-1	-1		3	1
of_fbxw7_default_raw_sub_job_fbxw200_fbxw_200	1	1Iq	INS	q	CAACCAGGGTGCAAATTACaA	1	1			1
of_fbxw7_default_raw_sub_job_fbxw200_fbxw_200	1	1Sp	SUB	p	CtACCAGGGTGCAAATTACA	0	0	2	6	1
of_fbxw7_default_raw_sub_job_fbxw200_fbxw_200	2	1S#	WT		CAACCAGGGTGCAAATaACt	0	0			1
of_fbxw7_default_raw_sub_job_fbxw200_fbxw_200	2	1S#	WT		CAACCAGGGTGCAcATTACc	0	0	1	1	1
of_fbxw7_default_raw_sub_job_fbxw200_fbxw_200	2	1S#	WT		CAACCAGGGTGCAcATTAaA	0	0			1
of_fbxw7_default_raw_sub_job_fbxw200_fbxw_200	2	1S#	WT		CAACCAGGGTGCAcATgACA	0	0	1	1	1
of_fbxw7_default_raw_sub_job_fbxw200_fbxw_200	2	1S#	WT		CAACCAGGGTGCAtATTAgA	0	0			1
of_fbxw7_default_raw_sub_job_fbxw200_fbxw_200	2	1S#	WT		CAACCAGGGTGCcAATTACc	0	0			1
of_fbxw7_default_raw_sub_job_fbxw200_fbxw_200	2	1Sp	SUB	p	CAACCAGGGTGaAAATTACc	0	0			1
of_fbxw7_default_raw_sub_job_fbxw200_fbxw_200	2	1Sp	SUB	p	CAACCAGGGTGaAAATTACt	0	0		1	1
of_fbxw7_default_raw_sub_job_fbxw200_fbxw_200	2	1Sp	SUB	p	CAACCAGGGTGaAAATTAgA	0	0		1	1
of_fbxw7_default_raw_sub_job_fbxw200_fbxw_200	2	1Sp	SUB	p	CAACCAGGGTGaAAATcACA	0	0			1
of_fbxw7_default_raw_sub_job_fbxw200_fbxw_200	2	1Sp	SUB	p	CAACCAGGGTtCAAtTTACA	0	0			1
of_fbxw7_default_raw_sub_job_fbxw200_fbxw_200	2	1Sp	SUB	p	CAACCAGGGgGCAAATTACc	0	0			1
of_fbxw7_default_raw_sub_job_fbxw200_fbxw_200	2	1Sp	SUB	p	CAACCAGGGgGCAAcTTACA	0	0	1		1
of_fbxw7_default_raw_sub_job_fbxw200_fbxw_200	2	1Sp	SUB	p	CAACCAGGGgGCcAATTACA	0	0			1
of_fbxw7_default_raw_sub_job_fbxw200_fbxw_200	2	1Sp	SUB	p	CAACCAGGaTGaAAATTACA	0	0			1
of_fbxw7_default_raw_sub_job_fbxw200_fbxw_200	2	1Sp	SUB	p	CAACCAGGcTGCAAATTACc	0	0	1		1
of_fbxw7_default_raw_sub_job_fbxw200_fbxw_200	2	1Sp	SUB	p	CAACCAGGcTGCAAAgTACA	0	0			1
of_fbxw7_default_raw_sub_job_fbxw200_fbxw_200	2	1Sp	SUB	p	CAACCAGGtTGCAAATTAaA	0	0		1	1
of_fbxw7_default_raw_sub_job_fbxw200_fbxw_200	2	1Sp	SUB	p	CAACCAGGtTGCAAAcTACA	0	0			1
of_fbxw7_default_raw_sub_job_fbxw200_fbxw_200	2	1Sp	SUB	p	CAACCAGGtTGCAtATTACA	0	0			1
of_fbxw7_default_raw_sub_job_fbxw200_fbxw_200	2	1Sp	SUB	p	CAACCAGGtTGaAAATTACA	0	0	1	3	1
of_fbxw7_default_raw_sub_job_fbxw200_fbxw_200	2	1Sp	SUB	p	CAACCAGcGTGCAAATaACA	0	0		1	1
of_fbxw7_default_raw_sub_job_fbxw200_fbxw_200	2	1Sp	SUB	p	CAACCAGcGTGaAAATTACA	0	0			1
of_fbxw7_default_raw_sub_job_fbxw200_fbxw_200	2	1Sp	SUB	p	CAACCAGcGTcCAAATTACA	0	0	1		1
of_fbxw7_default_raw_sub_job_fbxw200_fbxw_200	2	1Sp	SUB	p	CAACCAGtGTGCAAATTAgA	0	0		2	1
of_fbxw7_default_raw_sub_job_fbxw200_fbxw_200	2	1Sp	SUB	p	CAACCAGtGTGCAAtTTACA	0	0			1
of_fbxw7_default_raw_sub_job_fbxw200_fbxw_200	2	1Sp	SUB	p	CAACCAGtGTGCAtATTACA	0	0			1
of_fbxw7_default_raw_sub_job_fbxw200_fbxw_200	2	1Sp	SUB	p	CAACCAGtGTaCAAATTACA	0	0			1
of_fbxw7_default_raw_sub_job_fbxw200_fbxw_200	2	1Sp	SUB	p	CAACCAcGGTGCAAATTAaA	0	0		1	1
of_fbxw7_default_raw_sub_job_fbxw200_fbxw_200	2	1Sp	SUB	p	CAACCAtGGTGCAAATTACt	0	0		1	1
of_fbxw7_default_raw_sub_job_fbxw200_fbxw_200	2	1Sp	SUB	p	CAACCAtGGTGCAAATTAaA	0	0			1
of_fbxw7_default_raw_sub_job_fbxw200_fbxw_200	2	1Sp	SUB	p	CAACCAtGGTGCAAATTAgA	0	0			1
of_fbxw7_default_raw_sub_job_fbxw200_fbxw_200	2	1Sp	SUB	p	CAACCcGGGTGCAAAgTACA	0	0	1		1
of_fbxw7_default_raw_sub_job_fbxw200_fbxw_200	2	1Sp	SUB	p	CAACCcGGGTGCAtATTACA	0	0			1
of_fbxw7_default_raw_sub_job_fbxw200_fbxw_200	2	1Sp	SUB	p	CAACCtGGGTGCAAATTACg	0	0			1
of_fbxw7_default_raw_sub_job_fbxw200_fbxw_200	2	1Sp	SUB	p	CAACCtGGGTGCAAATTACt	0	0			1
of_fbxw7_default_raw_sub_job_fbxw200_fbxw_200	2	1Sp	SUB	p	CAACCtGGGTGCAAATTcCA	0	0			1
of_fbxw7_default_raw_sub_job_fbxw200_fbxw_200	2	1Sp	SUB	p	CAACCtGGGTGCAAtTTACA	0	0	1		1
of_fbxw7_default_raw_sub_job_fbxw200_fbxw_200	2	1Sp	SUB	p	CAACCtGGGTGCAtATTACA	0	0	1		1
of_fbxw7_default_raw_sub_job_fbxw200_fbxw_200	2	1Sp	SUB	p	CAACCtGGGTGaAAATTACA	0	0		1	1
of_fbxw7_default_raw_sub_job_fbxw200_fbxw_200	2	1Sp	SUB	p	CAACCtGGGTtCAAATTACA	0	0			1
of_fbxw7_default_raw_sub_job_fbxw200_fbxw_200	2	1Sp	SUB	p	CAACaAGGGTGCAAATTAaA	0	0		1	1
of_fbxw7_default_raw_sub_job_fbxw200_fbxw_200	2	1Sp	SUB	p	CAACaAGGGTGCAAATTAgA	0	0			1
of_fbxw7_default_raw_sub_job_fbxw200_fbxw_200	2	1Sp	SUB	p	CAACaAGGGTGCAAAaTACA	0	0			1
of_fbxw7_default_raw_sub_job_fbxw200_fbxw_200	2	1Sp	SUB	p	CAACaAGGtTGCAAATTACA	0	0		3	1
of_fbxw7_default_raw_sub_job_fbxw200_fbxw_200	2	1Sp	SUB	p	CAACaAGtGTGCAAATTACA	0	0	1	3	1
of_fbxw7_default_raw_sub_job_fbxw200_fbxw_200	2	1Sp	SUB	p	CAACaAtGGTGCAAATTACA	0	0	1	1	1
of_fbxw7_default_raw_sub_job_fbxw200_fbxw_200	2	1Sp	SUB	p	CAACgAGGGTGCAAATTAgA	0	0			1
of_fbxw7_default_raw_sub_job_fbxw200_fbxw_200	2	1Sp	SUB	p	CAACgAGGGTGCAAATTAtA	0	0			1
of_fbxw7_default_raw_sub_job_fbxw200_fbxw_200	2	1Sp	SUB	p	CAACgAGGGTtCAAATTACA	0	0	1	1	1
of_fbxw7_default_raw_sub_job_fbxw200_fbxw_200	2	1Sp	SUB	p	CAACgAGGtTGCAAATTACA	0	0			1
of_fbxw7_default_raw_sub_job_fbxw200_fbxw_200	2	1Sp	SUB	p	CAACgAGtGTGCAAATTACA	0	0		2	1
of_fbxw7_default_raw_sub_job_fbxw200_fbxw_200	2	1Sp	SUB	p	CAACtAGGtTGCAAATTACA	0	0			1
of_fbxw7_default_raw_sub_job_fbxw200_fbxw_200	2	1Sp	SUB	p	CAAaCAGGGTGaAAATTACA	0	0		1	1
of_fbxw7_default_raw_sub_job_fbxw200_fbxw_200	2	1Sp	SUB	p	CAAaCAGGcTGCAAATTACA	0	0			1
of_fbxw7_default_raw_sub_job_fbxw200_fbxw_200	2	1Sp	SUB	p	CAAaCAGGtTGCAAATTACA	0	0		1	1
of_fbxw7_default_raw_sub_job_fbxw200_fbxw_200	2	1Sp	SUB	p	CAAaCAGcGTGCAAATTACA	0	0			1
of_fbxw7_default_raw_sub_job_fbxw200_fbxw_200	2	1Sp	SUB	p	CAcCCAGGGTGCAAATTACc	0	0		1	1
of_fbxw7_default_raw_sub_job_fbxw200_fbxw_200	2	1Sp	SUB	p	CAcCCAGGGTGCAAATaACA	0	0			1
of_fbxw7_default_raw_sub_job_fbxw200_fbxw_200	2	1Sp	SUB	p	CAcCCAGGGTGCAAATgACA	0	0			1
of_fbxw7_default_raw_sub_job_fbxw200_fbxw_200	2	1Sp	SUB	p	CAcCCAGGGTGCAcATTACA	0	0			1
of_fbxw7_default_raw_sub_job_fbxw200_fbxw_200	2	1Sp	SUB	p	CAcCCAGGGTGCcAATTACA	0	0		1	1
of_fbxw7_default_raw_sub_job_fbxw200_fbxw_200	2	1Sp	SUB	p	CAcCCAGGGgGCAAATTACA	0	0			1
of_fbxw7_default_raw_sub_job_fbxw200_fbxw_200	2	1Sp	SUB	p	CAcCCAGGtTGCAAATTACA	0	0			1
of_fbxw7_default_raw_sub_job_fbxw200_fbxw_200	2	1Sp	SUB	p	CAtCCAGGGTGCAtATTACA	0	0		1	1
of_fbxw7_default_raw_sub_job_fbxw200_fbxw_200	2	1Sp	SUB	p	CAtCCAGtGTGCAAATTACA	0	0			1
of_fbxw7_default_raw_sub_job_fbxw200_fbxw_200	2	1Sp	SUB	p	CcACCAGGGTGCAAATTACc	0	0		1	1
of_fbxw7_default_raw_sub_job_fbxw200_fbxw_200	2	1Sp	SUB	p	CtACCAGGGTGCAAAgTACA	0	0			1
of_fbxw7_default_raw_sub_job_fbxw200_fbxw_200	2	1Sp	SUB	p	CtAgCAGGGTGCAAATTACA	0	0			1
of_fbxw7_default_raw_sub_job_fbxw200_fbxw_200	2	1Sp	SUB	p	aAACCAGGGTGCAAATTAaA	0	0		1	1
of_fbxw7_default_raw_sub_job_fbxw200_fbxw_200	2	1Sp	SUB	p	aAACCAGGaTGCAAATTACA	0	0			1
of_fbxw7_default_raw_sub_job_fbxw200_fbxw_200	2	1Sp	SUB	p	aAACCAGGtTGCAAATTACA	0	0		1	1
of_fbxw7_default_raw_sub_job_fbxw200_fbxw_200	2	1Sp	SUB	p	aAACCAtGGTGCAAATTACA	0	0		1	1
of_fbxw7_default_raw_sub_job_fbxw200_fbxw_200	2	1Sp	SUB	p	aAACgAGGGTGCAAATTACA	0	0		1	1
of_fbxw7_default_raw_sub_job_fbxw200_fbxw_200	2	1Sp	SUB	p	aAAaCAGGGTGCAAATTACA	0	0		3	1
of_fbxw7_default_raw_sub_job_fbxw200_fbxw_200	2	1Sp	SUB	p	gAtCCAGGGTGCAAATTACA	0	0			1
of_fbxw7_default_raw_sub_job_fbxw200_fbxw_200	2	bS#	WT		CAACCAGGGTGCAAATgtCA	0	0		1	1
of_fbxw7_default_raw_sub_job_fbxw200_fbxw_200	2	bS#	WT		CAACCAGGGTGCAAAaaACA	0	0		1	1
of_fbxw7_default_raw_sub_job_fbxw200_fbxw_200	2	bS#	WT		CAACCAGGGTGCAAccTACA	0	0			1
of_fbxw7_default_raw_sub_job_fbxw200_fbxw_200	2	bSp	SUB	p	CAACCAGaaTGCAAATTACA	0	0			1
of_fbxw7_default_raw_sub_job_fbxw200_fbxw_200	2	bSp	SUB	p	CAACCAGtcTGCAAATTACA	0	0			1
of_fbxw7_default_raw_sub_job_fbxw200_fbxw_200	2	bSp	SUB	p	CAACCAGttTGCAAATTACA	0	0	1		1
of_fbxw7_default_raw_sub_job_fbxw200_fbxw_200	2	bSp	SUB	p	CAAgaAGGGTGCAAATTACA	0	0			1
of_fbxw7_default_raw_sub_job_fbxw200_fbxw_200	3	1S#	WT		CAACCAGGGTGCAAtTTtCt	0	0			1
of_fbxw7_default_raw_sub_job_fbxw200_fbxw_200	3	1S#	WT		CAACCAGGGTGCAtATTtCt	0	0			1
of_fbxw7_default_raw_sub_job_fbxw200_fbxw_200	3	1Sp	SUB	p	CAACCAGGtTtCAAATTACt	0	0			1
of_fbxw7_default_raw_sub_job_fbxw200_fbxw_200	3	1Sp	SUB	p	CAACCAGGtTtCAAATTAaA	0	0			1
of_fbxw7_default_raw_sub_job_fbxw200_fbxw_200	3	1Sp	SUB	p	CAACCcGcGaGCAAATTACA	0	0			1
of_fbxw7_default_raw_sub_job_fbxw200_fbxw_200	3	1Sp	SUB	p	CAACaAGGGTtCAAATTAtA	0	0			1
of_fbxw7_default_raw_sub_job_fbxw200_fbxw_200	3	1Sp	SUB	p	CAACaAcGGTGCAAAaTACA	0	0			1
of_fbxw7_default_raw_sub_job_fbxw200_fbxw_200	3	1Sp	SUB	p	CAACaAtGtTGCAAATTACA	0	0			1
of_fbxw7_default_raw_sub_job_fbxw200_fbxw_200	3	1Sp	SUB	p	CAAaCAGGGTaCAAATTAgA	0	0			1
of_fbxw7_default_raw_sub_job_fbxw200_fbxw_200	3	1Sp	SUB	p	CAAaCAGtGTGaAAATTACA	0	0			1
of_fbxw7_default_raw_sub_job_fbxw200_fbxw_200	3	1Sp	SUB	p	CAAaCAGtGTtCAAATTACA	0	0			1
of_fbxw7_default_raw_sub_job_fbxw200_fbxw_200	3	1Sp	SUB	p	CAAgCAGGGTtCAAATTAgA	0	0			1
of_fbxw7_default_raw_sub_job_fbxw200_fbxw_200	3	1Sp	SUB	p	CAAgCAtGtTGCAAATTACA	0	0			1
of_fbxw7_default_raw_sub_job_fbxw200_fbxw_200	3	1Sp	SUB	p	CAcCCAGtGTtCAAATTACA	0	0			1
of_fbxw7_default_raw_sub_job_fbxw200_fbxw_200	3	1Sp	SUB	p	CAcCCcGGGaGCAAATTACA	0	0			1
of_fbxw7_default_raw_sub_job_fbxw200_fbxw_200	3	1Sp	SUB	p	CAtCCAGGtTtCAAATTACA	0	0			1
of_fbxw7_default_raw_sub_job_fbxw200_fbxw_200	3	1Sp	SUB	p	CcACCAGGGTGCAAATTcCc	0	0			1
of_fbxw7_default_raw_sub_job_fbxw200_fbxw_200	3	1Sp	SUB	p	CcACCAGGGTGCccATTACA	0	0			1
of_fbxw7_default_raw_sub_job_fbxw200_fbxw_200	3	1Sp	SUB	p	CcACCcGGGTGCAAcTTACA	0	0			1
of_fbxw7_default_raw_sub_job_fbxw200_fbxw_200	3	1Sp	SUB	p	CtAgCAGGGTGaAAATTACA	0	0			1
of_fbxw7_default_raw_sub_job_fbxw200_fbxw_200	3	1Sp	SUB	p	aAACCAGGGTtCAAATTAaA	0	0			1
of_fbxw7_default_raw_sub_job_fbxw200_fbxw_200	3	1Sp	SUB	p	aAACCAtGtTGCAAATTACA	0	0			1
of_fbxw7_default_raw_sub_job_fbxw200_fbxw_200	3	1Sp	SUB	p	aAACaAGtGTGCAAATTACA	0	0	1		1
of_fbxw7_default_raw_sub_job_fbxw200_fbxw_200	3	1Sp	SUB	p	aAAaCAGGGTtCAAATTACA	0	0			1
of_fbxw7_default_raw_sub_job_fbxw200_fbxw_200	3	1Sp	SUB	p	gAACCAGtGTtCAAATTACA	0	0			1
of_fbxw7_default_raw_sub_job_fbxw200_fbxw_200	3	1Sp	SUB	p	gAAgCAGGGTGCAAATTAgA	0	0			1
of_fbxw7_default_raw_sub_job_fbxw200_fbxw_200	3	bS#	WT		CAACCAGGGTGCAAATTtgt	0	0		1	1
of_fbxw7_default_raw_sub_job_fbxw200_fbxw_200	3	bS#	WT		CAACCAGGGTGCAtATTAgt	0	0			1
of_fbxw7_default_raw_sub_job_fbxw200_fbxw_200	3	bS#	WT		CAACCAGGGTGCccAcTACA	0	0			1
of_fbxw7_default_raw_sub_job_fbxw200_fbxw_200	3	bS#	WT		CAACCAGGGTGgtAtTTACA	0	0			1
of_fbxw7_default_raw_sub_job_fbxw200_fbxw_200	3	bSp	SUB	p	CAACCAGGGTtaAAATTACt	0	0			1
of_fbxw7_default_raw_sub_job_fbxw200_fbxw_200	3	bSp	SUB	p	CAACCAGGGgtCAAAgTACA	0	0			1
of_fbxw7_default_raw_sub_job_fbxw200_fbxw_200	3	bSp	SUB	p	CAACCAGccaGCAAATTACA	0	0			1
of_fbxw7_default_raw_sub_job_fbxw200_fbxw_200	3	bSp	SUB	p	CAACCAGtGTtaAAATTACA	0	0		1	1
of_fbxw7_default_raw_sub_job_fbxw200_fbxw_200	3	bSp	SUB	p	CAACCAccGaGCAAATTACA	0	0			1
of_fbxw7_default_raw_sub_job_fbxw200_fbxw_200	3	bSp	SUB	p	CAACCttGtTGCAAATTACA	0	0			1
of_fbxw7_default_raw_sub_job_fbxw200_fbxw_200	3	bSp	SUB	p	CAAaCAGttTGCAAATTACA	0	0			1
of_fbxw7_default_raw_sub_job_fbxw200_fbxw_200	3	bSp	SUB	p	aAACCAGttTGCAAATTACA	0	0			1
of_fbxw7_default_raw_sub_job_fbxw200_fbxw_200	4	1Sp	SUB	p	CAACCAGcGaGCAAAaaACA	0	0			1
of_fbxw7_default_raw_sub_job_fbxw200_fbxw_200	4	1Sp	SUB	p	CAcCCAcGGTGCAAATTAac	0	0			1
of_fbxw7_default_raw_sub_job_fbxw200_fbxw_200	4	1Sp	SUB	p	CAcCCcGGGTGCAcATgACA	0	0			1
of_fbxw7_default_raw_sub_job_fbxw200_fbxw_200	4	1Sp	SUB	p	CAtCCAGtGTtCAtATTACA	0	0			1
of_fbxw7_default_raw_sub_job_fbxw200_fbxw_200	4	1Sp	SUB	p	aAACCAtGtTGaAAATTACA	0	0			1
of_fbxw7_default_raw_sub_job_fbxw200_fbxw_200	4	bS#	WT		CAACCAGGGTGCAtATTtgt	0	0			1
of_fbxw7_default_raw_sub_job_fbxw200_fbxw_200	5	1Sp	SUB	p	CAACCcGGGTcCAAcTcACc	0	0			1
of_fbxw7_default_raw_sub_job_fbxw200_fbxw_200	5	1Sp	SUB	p	CAACgAGGGTGCttATTtCt	0	0			1
of_fbxw7_default_raw_sub_job_fbxw200_fbxw_200	5	1Sp	SUB	p	CtACgAGGGTGCAttTTACt	0	0			1
of_fbxw7_default_raw_sub_job_fbxw200_fbxw_200	5	1Sp	SUB	p	gAACgAGGGTGgAAATTtgA	0	0			1
of_fbxw7_default_raw_sub_job_fbxw200_fbxw_200	5	bSp	SUB	p	aAAaaAGGGTtaAAATTACA	0	0			1
of_fbxw7_default_raw_sub_job_fbxw200_fbxw_200	6	1Sp	SUB	p	CAAgCtGGGTGCtAtTTtCt	0	0			1
of_fbxw7_default_raw_sub_job_fbxw200_fbxw_200	9	bSp	SUB	p	CttCgAGGGTGCtttTTtgt	0	0			1
of_fbxw7_default_raw_sub_job_fbxw200_fbxw_200	9	bSp	SUB	p	gttggtGGGTGCAAtTTAgA	0	0			1
of_fbxw7_default_raw_sub_job_fbxw200_fbxw_200	0		WT		CAACCAGGGTGCAAATTACn	0	0	1
of_fbxw7_default_raw_sub_job_fbxw200_fbxw_200	0		WT		CAACCAnGGTGCAAATnACA	0	0		1
of_fbxw7_default_raw_sub_job_fbxw200_fbxw_200	0	1D#	WT		CAACCAGGGTG-AAATTACA	0	-1	1
of_fbxw7_default_raw_sub_job_fbxw200_fbxw_200	1	1Dq	DEL	q	CAACCAGGGTGCAA-TTACA	-1	-1	1
of_fbxw7_default_raw_sub_job_fbxw200_fbxw_200	1	1Dq	DEL	q	CAACCAGGGTGCAAATTA-A	-1	-1	3
of_fbxw7_default_raw_sub_job_fbxw200_fbxw_200	1	1Ip	INS	p	CAACCAgGGGTGCAAATTACA	1	1		1
of_fbxw7_default_raw_sub_job_fbxw200_fbxw_200	2	1S#	WT		CAACCAGGGTGCAAATaACc	0	0	1
of_fbxw7_default_raw_sub_job_fbxw200_fbxw_200	2	1S#	WT		CAACCAGGGTGCAAcTTAgA	0	0		1
of_fbxw7_default_raw_sub_job_fbxw200_fbxw_200	2	1S#	WT		CAACCAGGGTGCAAcTgACA	0	0		1
of_fbxw7_default_raw_sub_job_fbxw200_fbxw_200	2	1S#	WT		CAACCAGGGTGCAAtTTACt	0	0	1
of_fbxw7_default_raw_sub_job_fbxw200_fbxw_200	2	1S#	WT		CAACCAGGGTGCAcATTcCA	0	0		1
of_fbxw7_default_raw_sub_job_fbxw200_fbxw_200	2	1S#	WT		CAACCAGGGTGCAcATaACA	0	0		1
of_fbxw7_default_raw_sub_job_fbxw200_fbxw_200	2	1S#	WT		CAACCAGGGTGCAtATTAaA	0	0	1	1
of_fbxw7_default_raw_sub_job_fbxw200_fbxw_200	2	1S#	WT		CAACCAGGGTGCAtATTtCA	0	0		1
of_fbxw7_default_raw_sub_job_fbxw200_fbxw_200	2	1S#	WT		CAACCAGGGTGCcAAgTACA	0	0		1
of_fbxw7_default_raw_sub_job_fbxw200_fbxw_200	2	1Se+1Sp	SUB	e+p	CAAtCAGGGTtCAAATTACA	0	0		1
of_fbxw7_default_raw_sub_job_fbxw200_fbxw_200	2	1Sp	SUB	p	CAACCAGGGTGaAAATTAaA	0	0		1
of_fbxw7_default_raw_sub_job_fbxw200_fbxw_200	2	1Sp	SUB	p	CAACCAGGGTGaAAATgACA	0	0	1
of_fbxw7_default_raw_sub_job_fbxw200_fbxw_200	2	1Sp	SUB	p	CAACCAGGGTGaAAtTTACA	0	0	2
of_fbxw7_default_raw_sub_job_fbxw200_fbxw_200	2	1Sp	SUB	p	CAACCAGGGTGaAtATTACA	0	0		1
of_fbxw7_default_raw_sub_job_fbxw200_fbxw_200	2	1Sp	SUB	p	CAACCAGGGTGgAAATTAgA	0	0		1
of_fbxw7_default_raw_sub_job_fbxw200_fbxw_200	2	1Sp	SUB	p	CAACCAGGGTaCgAATTACA	0	0		1
of_fbxw7_default_raw_sub_job_fbxw200_fbxw_200	2	1Sp	SUB	p	CAACCAGGGTtCAAATTACt	0	0	1	1
of_fbxw7_default_raw_sub_job_fbxw200_fbxw_200	2	1Sp	SUB	p	CAACCAGGGTtCAAATTAgA	0	0		3
of_fbxw7_default_raw_sub_job_fbxw200_fbxw_200	2	1Sp	SUB	p	CAACCAGGGTtCAtATTACA	0	0		1
of_fbxw7_default_raw_sub_job_fbxw200_fbxw_200	2	1Sp	SUB	p	CAACCAGGGaGCAAAgTACA	0	0	1
of_fbxw7_default_raw_sub_job_fbxw200_fbxw_200	2	1Sp	SUB	p	CAACCAGGGaGaAAATTACA	0	0		1
of_fbxw7_default_raw_sub_job_fbxw200_fbxw_200	2	1Sp	SUB	p	CAACCAGGGgGCAAATTcCA	0	0		1
of_fbxw7_default_raw_sub_job_fbxw200_fbxw_200	2	1Sp	SUB	p	CAACCAGGGgGCAAAgTACA	0	0	1
of_fbxw7_default_raw_sub_job_fbxw200_fbxw_200	2	1Sp	SUB	p	CAACCAGGGgGCAcATTACA	0	0		2
of_fbxw7_default_raw_sub_job_fbxw200_fbxw_200	2	1Sp	SUB	p	CAACCAGGcTGCAAtTTACA	0	0	1
of_fbxw7_default_raw_sub_job_fbxw200_fbxw_200	2	1Sp	SUB	p	CAACCAGGtTGCAAATcACA	0	0	1
of_fbxw7_default_raw_sub_job_fbxw200_fbxw_200	2	1Sp	SUB	p	CAACCAGGtTGCAAATgACA	0	0		1
of_fbxw7_default_raw_sub_job_fbxw200_fbxw_200	2	1Sp	SUB	p	CAACCAGGtTGCAAAgTACA	0	0		1
of_fbxw7_default_raw_sub_job_fbxw200_fbxw_200	2	1Sp	SUB	p	CAACCAGGtTGgAAATTACA	0	0		1
of_fbxw7_default_raw_sub_job_fbxw200_fbxw_200	2	1Sp	SUB	p	CAACCAGGtTaCAAATTACA	0	0	1
of_fbxw7_default_raw_sub_job_fbxw200_fbxw_200	2	1Sp	SUB	p	CAACCAGGtTcCAAATTACA	0	0		1
of_fbxw7_default_raw_sub_job_fbxw200_fbxw_200	2	1Sp	SUB	p	CAACCAGtGTGCAAATTACt	0	0		1
of_fbxw7_default_raw_sub_job_fbxw200_fbxw_200	2	1Sp	SUB	p	CAACCAGtGTGCAAATTAaA	0	0		1
of_fbxw7_default_raw_sub_job_fbxw200_fbxw_200	2	1Sp	SUB	p	CAACCAGtGTGCAAATTAtA	0	0		2
of_fbxw7_default_raw_sub_job_fbxw200_fbxw_200	2	1Sp	SUB	p	CAACCAGtGTGCAAATgACA	0	0		1
of_fbxw7_default_raw_sub_job_fbxw200_fbxw_200	2	1Sp	SUB	p	CAACCAGtGTGCcAATTACA	0	0	1
of_fbxw7_default_raw_sub_job_fbxw200_fbxw_200	2	1Sp	SUB	p	CAACCAtGGTGCAAAaTACA	0	0		1
of_fbxw7_default_raw_sub_job_fbxw200_fbxw_200	2	1Sp	SUB	p	CAACCcGGGTGCAAATgACA	0	0		1
of_fbxw7_default_raw_sub_job_fbxw200_fbxw_200	2	1Sp	SUB	p	CAACCcGGGTGCAAcTTACA	0	0		1
of_fbxw7_default_raw_sub_job_fbxw200_fbxw_200	2	1Sp	SUB	p	CAACCcGGGTGCcAATTACA	0	0		1
of_fbxw7_default_raw_sub_job_fbxw200_fbxw_200	2	1Sp	SUB	p	CAACCcGGGaGCAAATTACA	0	0		1
of_fbxw7_default_raw_sub_job_fbxw200_fbxw_200	2	1Sp	SUB	p	CAACCcGGGgGCAAATTACA	0	0	1
of_fbxw7_default_raw_sub_job_fbxw200_fbxw_200	2	1Sp	SUB	p	CAACCcGGcTGCAAATTACA	0	0		1
of_fbxw7_default_raw_sub_job_fbxw200_fbxw_200	2	1Sp	SUB	p	CAACCcGcGTGCAAATTACA	0	0	1
of_fbxw7_default_raw_sub_job_fbxw200_fbxw_200	2	1Sp	SUB	p	CAACCgGGGTGCAcATTACA	0	0	1
of_fbxw7_default_raw_sub_job_fbxw200_fbxw_200	2	1Sp	SUB	p	CAACaAGGGTGCAAATaACA	0	0		1
of_fbxw7_default_raw_sub_job_fbxw200_fbxw_200	2	1Sp	SUB	p	CAACaAGGGTGCAAAgTACA	0	0		1
of_fbxw7_default_raw_sub_job_fbxw200_fbxw_200	2	1Sp	SUB	p	CAACaAGGGTaCAAATTACA	0	0		1
of_fbxw7_default_raw_sub_job_fbxw200_fbxw_200	2	1Sp	SUB	p	CAACgAGGGTGCAAATTACt	0	0	1
of_fbxw7_default_raw_sub_job_fbxw200_fbxw_200	2	1Sp	SUB	p	CAACgAGGGTGCAAATTAaA	0	0		1
of_fbxw7_default_raw_sub_job_fbxw200_fbxw_200	2	1Sp	SUB	p	CAACgAGGGTGCAAtTTACA	0	0	1
of_fbxw7_default_raw_sub_job_fbxw200_fbxw_200	2	1Sp	SUB	p	CAACgAGGGTGaAAATTACA	0	0		1
of_fbxw7_default_raw_sub_job_fbxw200_fbxw_200	2	1Sp	SUB	p	CAACtAGtGTGCAAATTACA	0	0		1
of_fbxw7_default_raw_sub_job_fbxw200_fbxw_200	2	1Sp	SUB	p	CAAaCAGGGTGCAAATaACA	0	0		2
of_fbxw7_default_raw_sub_job_fbxw200_fbxw_200	2	1Sp	SUB	p	CAAaCAGGGTGCAAtTTACA	0	0	1	1
of_fbxw7_default_raw_sub_job_fbxw200_fbxw_200	2	1Sp	SUB	p	CAAgCcGGGTGCAAATTACA	0	0		1
of_fbxw7_default_raw_sub_job_fbxw200_fbxw_200	2	1Sp	SUB	p	CAcCCAGGGTGCAAATTAaA	0	0		1
of_fbxw7_default_raw_sub_job_fbxw200_fbxw_200	2	1Sp	SUB	p	CAcCCAGGGTGCAAATcACA	0	0	1
of_fbxw7_default_raw_sub_job_fbxw200_fbxw_200	2	1Sp	SUB	p	CAcCCAGGGcGCAAATTACA	0	0		1
of_fbxw7_default_raw_sub_job_fbxw200_fbxw_200	2	1Sp	SUB	p	CAcCCcGGGTGCAAATTACA	0	0		1
of_fbxw7_default_raw_sub_job_fbxw200_fbxw_200	2	1Sp	SUB	p	CAtCCAGGGTGCAAATTACt	0	0		1
of_fbxw7_default_raw_sub_job_fbxw200_fbxw_200	2	1Sp	SUB	p	CAtCCAGGGTtCAAATTACA	0	0		1
of_fbxw7_default_raw_sub_job_fbxw200_fbxw_200	2	1Sp	SUB	p	CAtCCcGGGTGCAAATTACA	0	0		1
of_fbxw7_default_raw_sub_job_fbxw200_fbxw_200	2	1Sp	SUB	p	CAtCCtGGGTGCAAATTACA	0	0		1
of_fbxw7_default_raw_sub_job_fbxw200_fbxw_200	2	1Sp	SUB	p	CcACCAGGGTGCAAATTACt	0	0	1
of_fbxw7_default_raw_sub_job_fbxw200_fbxw_200	2	1Sp	SUB	p	CcACCAGGGTGCAcATTACA	0	0		2
of_fbxw7_default_raw_sub_job_fbxw200_fbxw_200	2	1Sp	SUB	p	CcACCAtGGTGCAAATTACA	0	0	1
of_fbxw7_default_raw_sub_job_fbxw200_fbxw_200	2	1Sp	SUB	p	CgACCAGGGTGCAgATTACA	0	0		1
of_fbxw7_default_raw_sub_job_fbxw200_fbxw_200	2	1Sp	SUB	p	CtACCAGGGTtCAAATTACA	0	0	1
of_fbxw7_default_raw_sub_job_fbxw200_fbxw_200	2	1Sp	SUB	p	CtAaCAGGGTGCAAATTACA	0	0		1
of_fbxw7_default_raw_sub_job_fbxw200_fbxw_200	2	1Sp	SUB	p	aAACCAGGGTGCAAATaACA	0	0	1
of_fbxw7_default_raw_sub_job_fbxw200_fbxw_200	2	1Sp	SUB	p	aAACCAGGGTGaAAATTACA	0	0	2	3
of_fbxw7_default_raw_sub_job_fbxw200_fbxw_200	2	1Sp	SUB	p	aAACCAGcGTGCAAATTACA	0	0		1
of_fbxw7_default_raw_sub_job_fbxw200_fbxw_200	2	1Sp	SUB	p	gAACCtGGGTGCAAATTACA	0	0	1
of_fbxw7_default_raw_sub_job_fbxw200_fbxw_200	2	1Sp	SUB	p	tAACCAGGtTGCAAATTACA	0	0		1
of_fbxw7_default_raw_sub_job_fbxw200_fbxw_200	2	bS#	WT		CAACCAGGGTGCAAATTAgc	0	0		1
of_fbxw7_default_raw_sub_job_fbxw200_fbxw_200	2	bS#	WT		CAACCAGGGTGCAAATTAgt	0	0		2
of_fbxw7_default_raw_sub_job_fbxw200_fbxw_200	2	bS#	WT		CAACCAGGGTGCAtcTTACA	0	0	1
of_fbxw7_default_raw_sub_job_fbxw200_fbxw_200	2	bS#	WT		CAACCAGGGTGCttATTACA	0	0	1
of_fbxw7_default_raw_sub_job_fbxw200_fbxw_200	2	bSp	SUB	p	CAACCAGGGTcaAAATTACA	0	0		1
of_fbxw7_default_raw_sub_job_fbxw200_fbxw_200	2	bSp	SUB	p	CAACCAcaGTGCAAATTACA	0	0		1
of_fbxw7_default_raw_sub_job_fbxw200_fbxw_200	2	bSp	SUB	p	CAACCctGGTGCAAATTACA	0	0		1
of_fbxw7_default_raw_sub_job_fbxw200_fbxw_200	3	1S#	WT		CAACCAGGGTGCcAcTgACA	0	0		1
of_fbxw7_default_raw_sub_job_fbxw200_fbxw_200	3	1Se+1Sp	SUB	e+p	CAAtCAtGGTtCAAATTACA	0	0		1
of_fbxw7_default_raw_sub_job_fbxw200_fbxw_200	3	1Sp	SUB	p	CAACCAGGcTGaAAATTAgA	0	0		1
of_fbxw7_default_raw_sub_job_fbxw200_fbxw_200	3	1Sp	SUB	p	CAACCAGGtTGCAAATgAaA	0	0	1
of_fbxw7_default_raw_sub_job_fbxw200_fbxw_200	3	1Sp	SUB	p	CAACCAGGtTGCAtATTAgA	0	0		1
of_fbxw7_default_raw_sub_job_fbxw200_fbxw_200	3	1Sp	SUB	p	CAACCAGGtTcCAAATaACA	0	0	1
of_fbxw7_default_raw_sub_job_fbxw200_fbxw_200	3	1Sp	SUB	p	CAACCAGGtTtCAAATTAgA	0	0		1
of_fbxw7_default_raw_sub_job_fbxw200_fbxw_200	3	1Sp	SUB	p	CAACCAcGGaGCAAAaTACA	0	0		1
of_fbxw7_default_raw_sub_job_fbxw200_fbxw_200	3	1Sp	SUB	p	CAACCAtGtTGCAcATTACA	0	0		1
of_fbxw7_default_raw_sub_job_fbxw200_fbxw_200	3	1Sp	SUB	p	CAACCAtGtTtCAAATTACA	0	0		1
of_fbxw7_default_raw_sub_job_fbxw200_fbxw_200	3	1Sp	SUB	p	CAACCcGGGaGCAcATTACA	0	0		1
of_fbxw7_default_raw_sub_job_fbxw200_fbxw_200	3	1Sp	SUB	p	CAACCtGGGTGCAAtTTtCA	0	0		1
of_fbxw7_default_raw_sub_job_fbxw200_fbxw_200	3	1Sp	SUB	p	CAACCtGGGTGaAAATTAtA	0	0	1
of_fbxw7_default_raw_sub_job_fbxw200_fbxw_200	3	1Sp	SUB	p	CAACCtGGGTGtAAATTACt	0	0	1
of_fbxw7_default_raw_sub_job_fbxw200_fbxw_200	3	1Sp	SUB	p	CAACaAGGtTtCAAATTACA	0	0		1
of_fbxw7_default_raw_sub_job_fbxw200_fbxw_200	3	1Sp	SUB	p	CAACaAGtGTGaAAATTACA	0	0	1
of_fbxw7_default_raw_sub_job_fbxw200_fbxw_200	3	1Sp	SUB	p	CAACaAtGGTGCAAtTTACA	0	0		1
of_fbxw7_default_raw_sub_job_fbxw200_fbxw_200	3	1Sp	SUB	p	CAACaAtGGTGCAtATTACA	0	0		1
of_fbxw7_default_raw_sub_job_fbxw200_fbxw_200	3	1Sp	SUB	p	CAACgAGGGTGCAAATTtgA	0	0	1
of_fbxw7_default_raw_sub_job_fbxw200_fbxw_200	3	1Sp	SUB	p	CAACgAGGcTGCAAATTACt	0	0		1
of_fbxw7_default_raw_sub_job_fbxw200_fbxw_200	3	1Sp	SUB	p	CAACgAGtGTGCAAATTACt	0	0		1
of_fbxw7_default_raw_sub_job_fbxw200_fbxw_200	3	1Sp	SUB	p	CAAaCAGGGTtCAAATTAgA	0	0	1
of_fbxw7_default_raw_sub_job_fbxw200_fbxw_200	3	1Sp	SUB	p	CAAaCAGtGTGCAAATTAaA	0	0		1
of_fbxw7_default_raw_sub_job_fbxw200_fbxw_200	3	1Sp	SUB	p	CAtCgAGGGTGCAAATTACt	0	0		1
of_fbxw7_default_raw_sub_job_fbxw200_fbxw_200	3	1Sp	SUB	p	aAACCAGGGTGCcAATTAgA	0	0		1
of_fbxw7_default_raw_sub_job_fbxw200_fbxw_200	3	1Sp	SUB	p	aAACCAGGGTGaAAATTAgA	0	0		1
of_fbxw7_default_raw_sub_job_fbxw200_fbxw_200	3	1Sp	SUB	p	aAACCAGtGTGaAAATTACA	0	0		1
of_fbxw7_default_raw_sub_job_fbxw200_fbxw_200	3	1Sp	SUB	p	aAACCAtGGTGaAAATTACA	0	0		1
of_fbxw7_default_raw_sub_job_fbxw200_fbxw_200	3	1Sp	SUB	p	aAACaAGGGTGCAAATTAgA	0	0		1
of_fbxw7_default_raw_sub_job_fbxw200_fbxw_200	3	1Sp	SUB	p	aAAaCAtGGTGCAAATTACA	0	0		1
of_fbxw7_default_raw_sub_job_fbxw200_fbxw_200	3	1Sp	SUB	p	gAACCgGGGTGCAAATTACc	0	0		1
of_fbxw7_default_raw_sub_job_fbxw200_fbxw_200	3	bS#	WT		CAACCAGGGTGCcAAggACA	0	0		1
of_fbxw7_default_raw_sub_job_fbxw200_fbxw_200	3	bS#	WT		CAACCAGGGTGCtAATTtgA	0	0		1
of_fbxw7_default_raw_sub_job_fbxw200_fbxw_200	3	bS#	WT		CAACCAGGGTGCttATTACt	0	0		1
of_fbxw7_default_raw_sub_job_fbxw200_fbxw_200	3	bS#	WT		CAACCAGGGTGgttATTACA	0	0	1
of_fbxw7_default_raw_sub_job_fbxw200_fbxw_200	3	bSp	SUB	p	CAACCAGGtTtaAAATTACA	0	0		1
of_fbxw7_default_raw_sub_job_fbxw200_fbxw_200	3	bSp	SUB	p	CAACCAGccTGCAAATaACA	0	0		1
of_fbxw7_default_raw_sub_job_fbxw200_fbxw_200	3	bSp	SUB	p	CAACCAGttTGCAAcTTACA	0	0	1
of_fbxw7_default_raw_sub_job_fbxw200_fbxw_200	3	bSp	SUB	p	CAACCAtGGTtaAAATTACA	0	0		1
of_fbxw7_default_raw_sub_job_fbxw200_fbxw_200	3	bSp	SUB	p	CAACCAttGTtCAAATTACA	0	0	1
of_fbxw7_default_raw_sub_job_fbxw200_fbxw_200	3	bSp	SUB	p	CAACCccGGTGCAAATaACA	0	0	1
of_fbxw7_default_raw_sub_job_fbxw200_fbxw_200	3	bSp	SUB	p	CAACatGtGTGCAAATTACA	0	0		1
of_fbxw7_default_raw_sub_job_fbxw200_fbxw_200	3	bSp	SUB	p	CAACttGGGTGCAAtTTACA	0	0		1
of_fbxw7_default_raw_sub_job_fbxw200_fbxw_200	3	bSp	SUB	p	CAtggAGGGTGCAAATTACA	0	0		1
of_fbxw7_default_raw_sub_job_fbxw200_fbxw_200	3	bSp	SUB	p	CccCCAGGGTGCtAATTACA	0	0		1
of_fbxw7_default_raw_sub_job_fbxw200_fbxw_200	3	bSp	SUB	p	CtACgtGGGTGCAAATTACA	0	0		1
of_fbxw7_default_raw_sub_job_fbxw200_fbxw_200	3	bSp	SUB	p	gtAgCAGGGTGCAAATTACA	0	0		1
of_fbxw7_default_raw_sub_job_fbxw200_fbxw_200	4	1Sp	SUB	p	CAACCcGGGTGCAAcTgACc	0	0	1
of_fbxw7_default_raw_sub_job_fbxw200_fbxw_200	4	1Sp	SUB	p	CAACCtGGtTGaAAATTACt	0	0		1
of_fbxw7_default_raw_sub_job_fbxw200_fbxw_200	4	1Sp	SUB	p	CAtCgAGGGTGCAtATTACt	0	0	1
of_fbxw7_default_raw_sub_job_fbxw200_fbxw_200	4	1Sp	SUB	p	CcACCcGGGTGCAAATgAaA	0	0		1
of_fbxw7_default_raw_sub_job_fbxw200_fbxw_200	4	1Sp	SUB	p	CtACgAGGGTGCAtATTACt	0	0	1
of_fbxw7_default_raw_sub_job_fbxw200_fbxw_200	4	1Sp	SUB	p	aAACCAtGGTGaAAATTAaA	0	0	1
of_fbxw7_default_raw_sub_job_fbxw200_fbxw_200	4	bDp+bDq	DEL	p+q	C--------TG----TgAC-	-13	-13	1
of_fbxw7_default_raw_sub_job_fbxw200_fbxw_200	4	bDp+bDq+1Sp	DEL	p+q	Ct------GTG------AC-	-13	-13	1
of_fbxw7_default_raw_sub_job_fbxw200_fbxw_200	4	bSp	SUB	p	CAACCAGGGgtCtAATTACt	0	0		1
of_fbxw7_default_raw_sub_job_fbxw200_fbxw_200	4	bSp	SUB	p	CAACCAGGcacCAAAaTACA	0	0		1
of_fbxw7_default_raw_sub_job_fbxw200_fbxw_200	4	bSp	SUB	p	CAACCAcGGacCAAAaTACA	0	0		1
of_fbxw7_default_raw_sub_job_fbxw200_fbxw_200	4	bSp	SUB	p	CAACCAccaaGCAAATTACA	0	0	1
of_fbxw7_default_raw_sub_job_fbxw200_fbxw_200	4	bSp	SUB	p	CAACaAGGtTtaAAATTACA	0	0		1
of_fbxw7_default_raw_sub_job_fbxw200_fbxw_200	4	bSp	SUB	p	CAtggAGGGTGCAAATTAgA	0	0		1
of_fbxw7_default_raw_sub_job_fbxw200_fbxw_200	4	bSp	SUB	p	CAtggtGGGTGCAAATTACA	0	0	1
of_fbxw7_default_raw_sub_job_fbxw200_fbxw_200	4	bSp	SUB	p	gAAggAGGGTGCAAATTtCA	0	0		1
of_fbxw7_default_raw_sub_job_fbxw200_fbxw_200	5	1Sp	SUB	p	CAAgCtGGGTGCAtATTAgt	0	0	1
of_fbxw7_default_raw_sub_job_fbxw200_fbxw_200	5	bS#	WT		CAACCAGGGTGgttATTtgA	0	0		1
of_fbxw7_default_raw_sub_job_fbxw200_fbxw_200	5	bSp	SUB	p	CAACCAGataGCAAAaTAaA	0	0		1
of_fbxw7_default_raw_sub_job_fbxw200_fbxw_200	5	bSp	SUB	p	CAACCAcccacCAAATTACA	0	0		1
of_fbxw7_default_raw_sub_job_fbxw200_fbxw_200	5	bSp	SUB	p	CAAggAGGGTGCAtATTAgt	0	0		1
of_fbxw7_default_raw_sub_job_fbxw200_fbxw_200	6	bSp	SUB	p	CAtggtGGGTGCAAATTtgA	0	0	1
of_fbxw7_default_raw_sub_job_fbxw200_fbxw_200	7		INS		CttcgAgACacGGtGTG--AATTAtA	4	4		1
of_fbxw7_default_raw_sub_job_fbxw200_fbxw_200	9	bIq+1Sp+bIp+bSp	INS	p+q	CAACtaCtGttTttAccTTACtgtaA	6	6	1
of_fbxw7_default_raw_sub_job_fbxw200_fbxw_200	9	bSp	SUB	p	CttggAGGGTGCtttTTtgA	0	0		1
of_fbxw7_default_raw_sub_job_fbxw200_fbxw_200	9	bSp	SUB	p	gttgCAGGGTGgtttTTtCA	0	0	1
of_fbxw7_default_raw_sub_job_fbxw200_fbxw_200	12	bSp	SUB	p	gttCgtGGGTGgtttTTtgA	0	0		1
of_fbxw7_default_raw_sub_job_fbxw200_fbxw_200	12	bSp	SUB	p	gttggtGGGTGgttATTtCt	0	0	1

## Sheet: Figure 5 _ ggt5a
								number of reads for each fastq files
experiment	indels_perRead	indel_Subtype	indel_Type	site_ID	sequence_ROI	indel_Size(bp)	rawindel_Size(bp)	ggt_p53_1_200k.fq	ggt_p53_2_200k.fq	ggt_p53_3_200k.fq
								control	nras and p53 targeted, wt-like	nras and p53 targeted, hyperpigmented
of_ggt5a_default_raw_sub_job_ggt200_ggt_200	0	WT	WT		TGTAATTTGCTGGCTGATTG	0	0	127976	178571	133851
of_ggt5a_default_raw_sub_job_ggt200_ggt_200	1	1Sp	SUB	p	TGTAATTTGCTGGCTGtTTG	0	0	19457	19337	61449
of_ggt5a_default_raw_sub_job_ggt200_ggt_200	1	1Se	SUB	e	TGTAATTTGCTGGCTaATTG	0	0	18	404	2613
of_ggt5a_default_raw_sub_job_ggt200_ggt_200	1	bDp	DEL	p	TGTAA---------------	-43	-43			153
of_ggt5a_default_raw_sub_job_ggt200_ggt_200	1	1S#	WT		TtTAATTTGCTGGCTGATTG	0	0	71	225	147
of_ggt5a_default_raw_sub_job_ggt200_ggt_200	1	1Sp	SUB	p	TGTAATTTtCTGGCTGATTG	0	0	49	76	89
of_ggt5a_default_raw_sub_job_ggt200_ggt_200	1	1Sp	SUB	p	TGTAATTTGCTGtCTGATTG	0	0	55	89	83
of_ggt5a_default_raw_sub_job_ggt200_ggt_200	1	1Sp	SUB	p	TGTAATTTGaTGGCTGATTG	0	0	58	81	83
of_ggt5a_default_raw_sub_job_ggt200_ggt_200	1	1Sp	SUB	p	TGTAATTTGCTGGCTGATTt	0	0	42	69	73
of_ggt5a_default_raw_sub_job_ggt200_ggt_200	2	1Sp	SUB	p	TtTAATTTGCTGGCTGtTTG	0	0	14	20	65
of_ggt5a_default_raw_sub_job_ggt200_ggt_200	1	1Sp	SUB	p	TGTAATTTGCTGGCTtATTG	0	0	40	86	48
of_ggt5a_default_raw_sub_job_ggt200_ggt_200	1	1Sp	SUB	p	TGTAATTTGtTGGCTGATTG	0	0	60	77	46
of_ggt5a_default_raw_sub_job_ggt200_ggt_200	1	1Sp	SUB	p	TGTAATTTGCTGGaTGATTG	0	0	22	32	39
of_ggt5a_default_raw_sub_job_ggt200_ggt_200	2	1Sp	SUB	p	TGTAATTTtCTGGCTGtTTG	0	0	9	5	38
of_ggt5a_default_raw_sub_job_ggt200_ggt_200	2	1Sp	SUB	p	TGTAATTTGaTGGCTGtTTG	0	0	14	16	30
of_ggt5a_default_raw_sub_job_ggt200_ggt_200	2	bSp	SUB	p	TGTAATTTGCTGGCTttTTG	0	0	5	9	30
of_ggt5a_default_raw_sub_job_ggt200_ggt_200	2	1Sp	SUB	p	TGTAATTTGCTGaCTGtTTG	0	0	4	3	27
of_ggt5a_default_raw_sub_job_ggt200_ggt_200	1	1S#	WT		TGTgATTTGCTGGCTGATTG	0	0	20	11	26
of_ggt5a_default_raw_sub_job_ggt200_ggt_200	1	1Sp	SUB	p	TGTAATTTGCTGGCTGATcG	0	0	19	20	26
of_ggt5a_default_raw_sub_job_ggt200_ggt_200	2	1Sp	SUB	p	TGTAATTTGtTGGCTGtTTG	0	0	8	3	26
of_ggt5a_default_raw_sub_job_ggt200_ggt_200	1	1Sp	SUB	p	TGTAATTTGCTGGCTGATTc	0	0	9	11	25
of_ggt5a_default_raw_sub_job_ggt200_ggt_200	2	1Sp	SUB	p	TGTAATTTGCTGGCTGtTTt	0	0	3	6	24
of_ggt5a_default_raw_sub_job_ggt200_ggt_200	1	1Sp	SUB	p	TGTAATTTGCcGGCTGATTG	0	0	19	26	23
of_ggt5a_default_raw_sub_job_ggt200_ggt_200	1	1Sp	SUB	p	TGTAATTTGgTGGCTGATTG	0	0	14	23	23
of_ggt5a_default_raw_sub_job_ggt200_ggt_200	1	bDp	DEL	p	------------GCTGATTG	-15	-15			22
of_ggt5a_default_raw_sub_job_ggt200_ggt_200	1	1Sp	SUB	p	TGTAATTTGCTGGCTGATTa	0	0	17	20	21
of_ggt5a_default_raw_sub_job_ggt200_ggt_200	1	1Sp	SUB	p	TGTAATTTGCTGGCTcATTG	0	0	4	2	20
of_ggt5a_default_raw_sub_job_ggt200_ggt_200	1	1Sp	SUB	p	TGTAATTTGCTtGCTGATTG	0	0	26	37	20
of_ggt5a_default_raw_sub_job_ggt200_ggt_200	4	1Dq+bDp	DEL	p+q	TG-AcaT-GC----------	-14	-15			20
of_ggt5a_default_raw_sub_job_ggt200_ggt_200	1	1S#	WT		TGcAATTTGCTGGCTGATTG	0	0	8	27	19
of_ggt5a_default_raw_sub_job_ggt200_ggt_200	1	1Sp	SUB	p	TGTAATTTGCTGGCTGgTTG	0	0	8	15	19
of_ggt5a_default_raw_sub_job_ggt200_ggt_200	1	1Sp	SUB	p	TGTAATTTaCTGGCTGATTG	0	0	14	23	19
of_ggt5a_default_raw_sub_job_ggt200_ggt_200	2	1Sp	SUB	p	TGTAATTTGCTGtCTGtTTG	0	0	6	14	18
of_ggt5a_default_raw_sub_job_ggt200_ggt_200	1	1S#	WT		TGTAATgTGCTGGCTGATTG	0	0	14	16	17
of_ggt5a_default_raw_sub_job_ggt200_ggt_200	1	1S#	WT		TGTAATTcGCTGGCTGATTG	0	0	10	12	16
of_ggt5a_default_raw_sub_job_ggt200_ggt_200	1	1Sp	SUB	p	TGTAATTTGCTGGCcGATTG	0	0	16	17	16
of_ggt5a_default_raw_sub_job_ggt200_ggt_200	1	1Sp	SUB	p	TGTAATTTGCTGGtTGATTG	0	0	9	16	16
of_ggt5a_default_raw_sub_job_ggt200_ggt_200	1	1Sp	SUB	p	TGTAATTTGCaGGCTGATTG	0	0	6	12	16
of_ggt5a_default_raw_sub_job_ggt200_ggt_200	1	1S#	WT		TGTAATcTGCTGGCTGATTG	0	0	15	22	15
of_ggt5a_default_raw_sub_job_ggt200_ggt_200	2	1Sp	SUB	p	TGTAATTTGCTGGaTGtTTG	0	0	8	7	15
of_ggt5a_default_raw_sub_job_ggt200_ggt_200	1	1S#	WT		TaTAATTTGCTGGCTGATTG	0	0	8	20	14
of_ggt5a_default_raw_sub_job_ggt200_ggt_200	1	1Sp	SUB	p	TGTAATTTGCTGGCTGAcTG	0	0	11	11	14
of_ggt5a_default_raw_sub_job_ggt200_ggt_200	1	1Sp	SUB	p	TGTAATTTGCTGaCTGATTG	0	0	18	33	14
of_ggt5a_default_raw_sub_job_ggt200_ggt_200	2	1Sp	SUB	p	TGTAATTTGgTGGCTGtTTG	0	0	1	5	13
of_ggt5a_default_raw_sub_job_ggt200_ggt_200	1	1Sp	SUB	p	TGTAATTTGCTGGCTGAgTG	0	0	8	16	12
of_ggt5a_default_raw_sub_job_ggt200_ggt_200	1	1S#	WT		TGTAgTTTGCTGGCTGATTG	0	0	8	16	11
of_ggt5a_default_raw_sub_job_ggt200_ggt_200	1	1Sp	SUB	p	TGTAATTTGCTaGCTGATTG	0	0	15	37	11
of_ggt5a_default_raw_sub_job_ggt200_ggt_200	1	1S#	WT		TGTtATTTGCTGGCTGATTG	0	0	3	8	10
of_ggt5a_default_raw_sub_job_ggt200_ggt_200	2	1Sp	SUB	p	TGTAATTTaCTGGCTGtTTG	0	0	2	1	10
of_ggt5a_default_raw_sub_job_ggt200_ggt_200	2	1Sp	SUB	p	TGTAtTTTGCTGGCTGtTTG	0	0	1	6	10
of_ggt5a_default_raw_sub_job_ggt200_ggt_200	2	bSp	SUB	p	TGTAATTTGCTGGCTGtcTG	0	0	5	1	10
of_ggt5a_default_raw_sub_job_ggt200_ggt_200	4		DEL		TG--A--------C--AT--	-15	-15			10
of_ggt5a_default_raw_sub_job_ggt200_ggt_200	1	1S#	WT		TGTAtTTTGCTGGCTGATTG	0	0	9	11	9
of_ggt5a_default_raw_sub_job_ggt200_ggt_200	1	1S#	WT		cGTAATTTGCTGGCTGATTG	0	0	10	12	9
of_ggt5a_default_raw_sub_job_ggt200_ggt_200	1	1Sp	SUB	p	TGTAATTTGCTGGCTGAaTG	0	0	4	4	9
of_ggt5a_default_raw_sub_job_ggt200_ggt_200	1	1Sp	SUB	p	TGTAATTTGCgGGCTGATTG	0	0	3	9	9
of_ggt5a_default_raw_sub_job_ggt200_ggt_200	1	bDp	DEL	p	T-------------------	-25	-25			9
of_ggt5a_default_raw_sub_job_ggt200_ggt_200	2	1Sp	SUB	p	TGTAATTTGCTtGCTGtTTG	0	0	3	1	9
of_ggt5a_default_raw_sub_job_ggt200_ggt_200	2	1Sp	SUB	p	TaTAATTTGCTGGCTGtTTG	0	0		5	9
of_ggt5a_default_raw_sub_job_ggt200_ggt_200	2	bSe	SUB	e	TGTAATTTGCTGGCTatTTG	0	0	2	5	9
of_ggt5a_default_raw_sub_job_ggt200_ggt_200	1	1S#	WT		TGaAATTTGCTGGCTGATTG	0	0	10	11	8
of_ggt5a_default_raw_sub_job_ggt200_ggt_200	1	1S#	WT		TcTAATTTGCTGGCTGATTG	0	0	2	10	8
of_ggt5a_default_raw_sub_job_ggt200_ggt_200	1	1S#	WT		TGTcATTTGCTGGCTGATTG	0	0	4	1	7
of_ggt5a_default_raw_sub_job_ggt200_ggt_200	1	1Sp	SUB	p	TGTAATTTGCTGGCTGATaG	0	0	8	11	7
of_ggt5a_default_raw_sub_job_ggt200_ggt_200	2	1Sp	SUB	p	TGTAATTTGCcGGCTGtTTG	0	0	3	3	7
of_ggt5a_default_raw_sub_job_ggt200_ggt_200	2	1Sp	SUB	p	TGTcATTTGCTGGCTGtTTG	0	0	2	4	7
of_ggt5a_default_raw_sub_job_ggt200_ggt_200	1	1Sp	SUB	p	TGTAATTTGCTGGCTGcTTG	0	0	3	4	6
of_ggt5a_default_raw_sub_job_ggt200_ggt_200	1	1Sp	SUB	p	TGTAATTTGCTGcCTGATTG	0	0	4	7	6
of_ggt5a_default_raw_sub_job_ggt200_ggt_200	2	1Sp	SUB	p	TGTAATTTGCTGGCTGtTcG	0	0	1	1	6
of_ggt5a_default_raw_sub_job_ggt200_ggt_200	2	1Sp	SUB	p	TGTAATTTGCTGGCgGtTTG	0	0			6
of_ggt5a_default_raw_sub_job_ggt200_ggt_200	2	1Sp	SUB	p	TGTAATTTGCTaGCTGtTTG	0	0	2	4	6
of_ggt5a_default_raw_sub_job_ggt200_ggt_200	2	1Sp	SUB	p	TGTAATTTGCgGGCTGtTTG	0	0	2	4	6
of_ggt5a_default_raw_sub_job_ggt200_ggt_200	2	1Sp	SUB	p	TGTAATaTGCTGGCTGtTTG	0	0	1	2	6
of_ggt5a_default_raw_sub_job_ggt200_ggt_200	2	1Sp	SUB	p	TGTAATgTGCTGGCTGtTTG	0	0	1	1	6
of_ggt5a_default_raw_sub_job_ggt200_ggt_200	2	1Sp	SUB	p	TGTgATTTGCTGGCTGtTTG	0	0	1	2	6
of_ggt5a_default_raw_sub_job_ggt200_ggt_200	2	1Sp	SUB	p	TtTAATTTGaTGGCTGATTG	0	0		4	6
of_ggt5a_default_raw_sub_job_ggt200_ggt_200	4	bDq+bDp	DEL	p+q	TGacA--TGC----------	-15	-15			6
of_ggt5a_default_raw_sub_job_ggt200_ggt_200	1	1S#	WT		TGTAATTaGCTGGCTGATTG	0	0	1	2	5
of_ggt5a_default_raw_sub_job_ggt200_ggt_200	1	1S#	WT		TGTAATaTGCTGGCTGATTG	0	0	17	16	5
of_ggt5a_default_raw_sub_job_ggt200_ggt_200	1	1S#	WT		TGTAAaTTGCTGGCTGATTG	0	0	5	8	5
of_ggt5a_default_raw_sub_job_ggt200_ggt_200	1	1Sp	SUB	p	TGTAATTTGCTGGCTGATgG	0	0	5	6	5
of_ggt5a_default_raw_sub_job_ggt200_ggt_200	1	1Sp	SUB	p	TGTAATTTGCTGGCaGATTG	0	0	3	4	5
of_ggt5a_default_raw_sub_job_ggt200_ggt_200	1	1Sp	SUB	p	TGTAATTTGCTGGgTGATTG	0	0	4	5	5
of_ggt5a_default_raw_sub_job_ggt200_ggt_200	1	1Sp	SUB	p	TGTAATTTGCTcGCTGATTG	0	0	3	5	5
of_ggt5a_default_raw_sub_job_ggt200_ggt_200	2	1Sp	SUB	p	TGTAATTTGCTGGtTGtTTG	0	0	4	2	5
of_ggt5a_default_raw_sub_job_ggt200_ggt_200	2	1Sp	SUB	p	TGcAATTTGCTGGCTGtTTG	0	0	4	1	5
of_ggt5a_default_raw_sub_job_ggt200_ggt_200	3	1Sp	SUB	p	TtTAATTTGaTGGCTGtTTG	0	0		1	5
of_ggt5a_default_raw_sub_job_ggt200_ggt_200	1	1S#	WT		TGTAAcTTGCTGGCTGATTG	0	0	9	8	4
of_ggt5a_default_raw_sub_job_ggt200_ggt_200	1	1S#	WT		gGTAATTTGCTGGCTGATTG	0	0		3	4
of_ggt5a_default_raw_sub_job_ggt200_ggt_200	1	1Sp	SUB	p	TGTAATTTcCTGGCTGATTG	0	0	3	6	4
of_ggt5a_default_raw_sub_job_ggt200_ggt_200	1	bDp	DEL	p	--------------------	-43	-43			4
of_ggt5a_default_raw_sub_job_ggt200_ggt_200	2	1Sp	SUB	p	TGTAATTTGCTGGCaGtTTG	0	0	1	1	4
of_ggt5a_default_raw_sub_job_ggt200_ggt_200	2	1Sp	SUB	p	TGTAATTcGCTGGCTGtTTG	0	0	1	2	4
of_ggt5a_default_raw_sub_job_ggt200_ggt_200	2	1Sp	SUB	p	TGTAATcTGCTGGCTGtTTG	0	0	3	2	4
of_ggt5a_default_raw_sub_job_ggt200_ggt_200	2	1Sp	SUB	p	TGTAcTTTGCTGGCTGtTTG	0	0	2	3	4
of_ggt5a_default_raw_sub_job_ggt200_ggt_200	2	1Sp	SUB	p	TtTAATTTGCTGGCTGATTt	0	0	1	2	4
of_ggt5a_default_raw_sub_job_ggt200_ggt_200	2	1Sp	SUB	p	cGTAATTTGCTGGCTGtTTG	0	0		2	4
of_ggt5a_default_raw_sub_job_ggt200_ggt_200	1	1S#	WT		TGTAAgTTGCTGGCTGATTG	0	0	2	2	3
of_ggt5a_default_raw_sub_job_ggt200_ggt_200	2	1Sp	SUB	p	TGTAATTTGCTGGCTGtTTc	0	0	1		3
of_ggt5a_default_raw_sub_job_ggt200_ggt_200	2	1Sp	SUB	p	TGTAATTTGCTGGCTGtTgG	0	0	1	1	3
of_ggt5a_default_raw_sub_job_ggt200_ggt_200	2	1Sp	SUB	p	TGTAATTTGCTGGCcGtTTG	0	0		3	3
of_ggt5a_default_raw_sub_job_ggt200_ggt_200	2	1Sp	SUB	p	TGTAATTTGCTGGgTGtTTG	0	0	3	2	3
of_ggt5a_default_raw_sub_job_ggt200_ggt_200	2	1Sp	SUB	p	TGTAATTTGCTcGCTGtTTG	0	0		1	3
of_ggt5a_default_raw_sub_job_ggt200_ggt_200	2	1Sp	SUB	p	TGTAATTTGCaGGCTGtTTG	0	0	4	1	3
of_ggt5a_default_raw_sub_job_ggt200_ggt_200	2	1Sp	SUB	p	TGTAATTTtCTtGCTGATTG	0	0		1	3
of_ggt5a_default_raw_sub_job_ggt200_ggt_200	2	1Sp	SUB	p	TGTAATTgGCTGGCTGtTTG	0	0	1		3
of_ggt5a_default_raw_sub_job_ggt200_ggt_200	2	1Sp	SUB	p	TGTAgTTTGCTGGCTGtTTG	0	0	1	1	3
of_ggt5a_default_raw_sub_job_ggt200_ggt_200	2	1Sp	SUB	p	TcTAATTTGCTGGCTGtTTG	0	0	1	1	3
of_ggt5a_default_raw_sub_job_ggt200_ggt_200	2	1Sp	SUB	p	TtTAATTTtCTGGCTGATTG	0	0		2	3
of_ggt5a_default_raw_sub_job_ggt200_ggt_200	2	1Sp+1Se	SUB	e+p	TGTAATTTGaTGGCTaATTG	0	0			3
of_ggt5a_default_raw_sub_job_ggt200_ggt_200	2	bSp	SUB	p	TGTAATTTGCTGGCTGATTt	0	0		1	3
of_ggt5a_default_raw_sub_job_ggt200_ggt_200	2	bSp	SUB	p	TGTAATTTGCTGGCTctTTG	0	0	2	2	3
of_ggt5a_default_raw_sub_job_ggt200_ggt_200	2	bSp	SUB	p	TGTAATTTGCTttCTGATTG	0	0			3
of_ggt5a_default_raw_sub_job_ggt200_ggt_200	3	1Sp	SUB	p	TGTAATTTtCTGtCTGtTTG	0	0			3
of_ggt5a_default_raw_sub_job_ggt200_ggt_200	3	1Sp	SUB	p	TtTAATTTGgTGGCTGtTTG	0	0		1	3
of_ggt5a_default_raw_sub_job_ggt200_ggt_200	1	1Dp	DEL	p	TGTAATTTGCTGGCTGATT-	-1	-1	3	2	2
of_ggt5a_default_raw_sub_job_ggt200_ggt_200	1	1S#	WT		TGTAcTTTGCTGGCTGATTG	0	0	5	5	2
of_ggt5a_default_raw_sub_job_ggt200_ggt_200	1	1S#	WT		aGTAATTTGCTGGCTGATTG	0	0	9	9	2
of_ggt5a_default_raw_sub_job_ggt200_ggt_200	2	1Se	SUB	e	TaTAATTTGCTGGCTaATTG	0	0			2
of_ggt5a_default_raw_sub_job_ggt200_ggt_200	2	1Se	SUB	e	TtTAATTTGCTGGCTaATTG	0	0		1	2
of_ggt5a_default_raw_sub_job_ggt200_ggt_200	2	1Sp	SUB	p	TGTAATTTGCTGGCTGtTTa	0	0			2
of_ggt5a_default_raw_sub_job_ggt200_ggt_200	2	1Sp	SUB	p	TGTAATTTGCTGGCTGtTaG	0	0		2	2
of_ggt5a_default_raw_sub_job_ggt200_ggt_200	2	1Sp	SUB	p	TGTAATTTGCTGtCTtATTG	0	0	1	4	2
of_ggt5a_default_raw_sub_job_ggt200_ggt_200	2	1Sp	SUB	p	TGTAATTTGCTtGCTGATTt	0	0		1	2
of_ggt5a_default_raw_sub_job_ggt200_ggt_200	2	1Sp	SUB	p	TGTAATTTGaTGGaTGATTG	0	0	1	2	2
of_ggt5a_default_raw_sub_job_ggt200_ggt_200	2	1Sp	SUB	p	TGTAATTTGaTGtCTGATTG	0	0		3	2
of_ggt5a_default_raw_sub_job_ggt200_ggt_200	2	1Sp	SUB	p	TGTAATTTtCTGGCTGATTt	0	0	1	4	2
of_ggt5a_default_raw_sub_job_ggt200_ggt_200	2	1Sp	SUB	p	TGTAAaTTGCTGGCTGtTTG	0	0			2
of_ggt5a_default_raw_sub_job_ggt200_ggt_200	2	1Sp	SUB	p	TGaAATTTGCTGGCTGtTTG	0	0	1	1	2
of_ggt5a_default_raw_sub_job_ggt200_ggt_200	2	1Sp	SUB	p	TtTAATTTGCTGGCTtATTG	0	0	1	4	2
of_ggt5a_default_raw_sub_job_ggt200_ggt_200	2	1Sp+1Se	SUB	e+p	TGTAATTTGCTGGaTaATTG	0	0			2
of_ggt5a_default_raw_sub_job_ggt200_ggt_200	2	1Sp+1Se	SUB	e+p	TGTAATTTtCTGGCTaATTG	0	0			2
of_ggt5a_default_raw_sub_job_ggt200_ggt_200	2	bSp	SUB	p	TGTAATTTGCTGGCTGtaTG	0	0		3	2
of_ggt5a_default_raw_sub_job_ggt200_ggt_200	2	bSp	SUB	p	TGTAATTTGCTGGCTGtgTG	0	0	1		2
of_ggt5a_default_raw_sub_job_ggt200_ggt_200	3	1Sp	SUB	p	TGTAATTTGCTtGCTGtTTt	0	0			2
of_ggt5a_default_raw_sub_job_ggt200_ggt_200	3	1Sp	SUB	p	TGTAATTTGaTGGaTGtTTG	0	0		2	2
of_ggt5a_default_raw_sub_job_ggt200_ggt_200	3	bSp	SUB	p	TGTAATTTGCTGGaTttTTG	0	0			2
of_ggt5a_default_raw_sub_job_ggt200_ggt_200	3	bSp	SUB	p	TGTAATTTGgTGGCTttTTG	0	0	1		2
of_ggt5a_default_raw_sub_job_ggt200_ggt_200	0		WT		TGTAATTTGCTGGCTGnTTG	0	0			1
of_ggt5a_default_raw_sub_job_ggt200_ggt_200	0	1D#	WT		TGTA-TTTGCTGGCTGATTG	0	-1		2	1
of_ggt5a_default_raw_sub_job_ggt200_ggt_200	1	1Dp	DEL	p	TGTAATTTGCTGG-TGATTG	-1	-1			1
of_ggt5a_default_raw_sub_job_ggt200_ggt_200	1	1Dq	DEL	q	TGT-ATTTGCTGGCTGATTG	-1	-1		1	1
of_ggt5a_default_raw_sub_job_ggt200_ggt_200	1	1S#	WT		TGgAATTTGCTGGCTGATTG	0	0	2	4	1
of_ggt5a_default_raw_sub_job_ggt200_ggt_200	1	1Sp	SUB	p	TGTAA-TTGCTGGCTGtTTG	0	-1			1
of_ggt5a_default_raw_sub_job_ggt200_ggt_200	1	1Sp	SUB	p	TGTAATTTGCTGGCgGATTG	0	0	1	1	1
of_ggt5a_default_raw_sub_job_ggt200_ggt_200	1	bDp	DEL	p	--------------------	-31	-31			1
of_ggt5a_default_raw_sub_job_ggt200_ggt_200	1	bDp	DEL	p	TGTAATTTG-----------	-28	-28			1
of_ggt5a_default_raw_sub_job_ggt200_ggt_200	1	bDp	DEL	p	TGTAATTTGC----------	-36	-36			1
of_ggt5a_default_raw_sub_job_ggt200_ggt_200	2	1S#	WT		TcTAATTaGCTGGCTGATTG	0	0			1
of_ggt5a_default_raw_sub_job_ggt200_ggt_200	2	1S#	WT		TcTAATaTGCTGGCTGATTG	0	0			1
of_ggt5a_default_raw_sub_job_ggt200_ggt_200	2	1S#	WT		TtTAATgTGCTGGCTGATTG	0	0			1
of_ggt5a_default_raw_sub_job_ggt200_ggt_200	2	1S#	WT		TtTAcTTTGCTGGCTGATTG	0	0			1
of_ggt5a_default_raw_sub_job_ggt200_ggt_200	2	1Se	SUB	e	TGTcATTTGCTGGCTaATTG	0	0			1
of_ggt5a_default_raw_sub_job_ggt200_ggt_200	2	1Se	SUB	e	TcTAATTTGCTGGCTaATTG	0	0			1
of_ggt5a_default_raw_sub_job_ggt200_ggt_200	2	1Sp	SUB	p	TGTAATTTGCTGGCTcATTt	0	0			1
of_ggt5a_default_raw_sub_job_ggt200_ggt_200	2	1Sp	SUB	p	TGTAATTTGCTGGCTtATTt	0	0	1	2	1
of_ggt5a_default_raw_sub_job_ggt200_ggt_200	2	1Sp	SUB	p	TGTAATTTGCTGGaTcATTG	0	0			1
of_ggt5a_default_raw_sub_job_ggt200_ggt_200	2	1Sp	SUB	p	TGTAATTTGCTGGaTtATTG	0	0		2	1
of_ggt5a_default_raw_sub_job_ggt200_ggt_200	2	1Sp	SUB	p	TGTAATTTGCTGGtTtATTG	0	0			1
of_ggt5a_default_raw_sub_job_ggt200_ggt_200	2	1Sp	SUB	p	TGTAATTTGCTGcCTGATaG	0	0			1
of_ggt5a_default_raw_sub_job_ggt200_ggt_200	2	1Sp	SUB	p	TGTAATTTGCTGcCTGtTTG	0	0		2	1
of_ggt5a_default_raw_sub_job_ggt200_ggt_200	2	1Sp	SUB	p	TGTAATTTGCTGtCTGATTt	0	0		1	1
of_ggt5a_default_raw_sub_job_ggt200_ggt_200	2	1Sp	SUB	p	TGTAATTTGaTGGCTGATTt	0	0	1	3	1
of_ggt5a_default_raw_sub_job_ggt200_ggt_200	2	1Sp	SUB	p	TGTAATTTGaTGGCTcATTG	0	0			1
of_ggt5a_default_raw_sub_job_ggt200_ggt_200	2	1Sp	SUB	p	TGTAATTTGaTGGCTtATTG	0	0		3	1
of_ggt5a_default_raw_sub_job_ggt200_ggt_200	2	1Sp	SUB	p	TGTAATTTGaTtGCTGATTG	0	0		1	1
of_ggt5a_default_raw_sub_job_ggt200_ggt_200	2	1Sp	SUB	p	TGTAATTTGtTGGCTtATTG	0	0			1
of_ggt5a_default_raw_sub_job_ggt200_ggt_200	2	1Sp	SUB	p	TGTAATTTtCTGGaTGATTG	0	0		2	1
of_ggt5a_default_raw_sub_job_ggt200_ggt_200	2	1Sp	SUB	p	TGTAATTTtCTGcCTGATTG	0	0			1
of_ggt5a_default_raw_sub_job_ggt200_ggt_200	2	1Sp	SUB	p	TGTAATTTtCTcGCTGATTG	0	0			1
of_ggt5a_default_raw_sub_job_ggt200_ggt_200	2	1Sp	SUB	p	TGTAATTaGCTGGCTGtTTG	0	0			1
of_ggt5a_default_raw_sub_job_ggt200_ggt_200	2	1Sp	SUB	p	TGTAATaTGCTGGCTGATTt	0	0			1
of_ggt5a_default_raw_sub_job_ggt200_ggt_200	2	1Sp	SUB	p	TGTAATgTGCgGGCTGATTG	0	0			1
of_ggt5a_default_raw_sub_job_ggt200_ggt_200	2	1Sp	SUB	p	TGTAAgTTGCTGGCTGtTTG	0	0	1		1
of_ggt5a_default_raw_sub_job_ggt200_ggt_200	2	1Sp	SUB	p	TGTAcTTTGCTGGCTGAcTG	0	0			1
of_ggt5a_default_raw_sub_job_ggt200_ggt_200	2	1Sp	SUB	p	TGaAATTTGtTGGCTGATTG	0	0			1
of_ggt5a_default_raw_sub_job_ggt200_ggt_200	2	1Sp	SUB	p	TGcAATTTaCTGGCTGATTG	0	0			1
of_ggt5a_default_raw_sub_job_ggt200_ggt_200	2	1Sp	SUB	p	TcTAATTTGCTGGCTGATTt	0	0			1
of_ggt5a_default_raw_sub_job_ggt200_ggt_200	2	1Sp	SUB	p	TtTAATTTGCTGGCTGATTa	0	0			1
of_ggt5a_default_raw_sub_job_ggt200_ggt_200	2	1Sp	SUB	p	TtTAATTTGCTGGaTGATTG	0	0	1		1
of_ggt5a_default_raw_sub_job_ggt200_ggt_200	2	1Sp	SUB	p	TtTAATTTGCTtGCTGATTG	0	0		2	1
of_ggt5a_default_raw_sub_job_ggt200_ggt_200	2	1Sp	SUB	p	TtTAATTTGgTGGCTGATTG	0	0	1	1	1
of_ggt5a_default_raw_sub_job_ggt200_ggt_200	2	1Sp	SUB	p	aGTAATTTGCTGGCTGtTTG	0	0	1		1
of_ggt5a_default_raw_sub_job_ggt200_ggt_200	2	1Sp	SUB	p	gGTAATTTGCTGGCTGtTTG	0	0			1
of_ggt5a_default_raw_sub_job_ggt200_ggt_200	2	1Sp+1Dp	DEL	p	TGTAATTTGCTG-CTGtTTG	-1	-1			1
of_ggt5a_default_raw_sub_job_ggt200_ggt_200	2	1Sp+1Dp	DEL	p	TGTAATTTGCTGGCTG-TTt	-1	-1	1		1
of_ggt5a_default_raw_sub_job_ggt200_ggt_200	2	1Sp+1Se	SUB	e+p	TGTAATTTGCTGGCTaATcG	0	0			1
of_ggt5a_default_raw_sub_job_ggt200_ggt_200	2	1Sp+1Se	SUB	e+p	TGTAATTTGCTGaCTaATTG	0	0			1
of_ggt5a_default_raw_sub_job_ggt200_ggt_200	2	1Sp+1Se	SUB	e+p	TGTAATTTGCTGtCTaATTG	0	0			1
of_ggt5a_default_raw_sub_job_ggt200_ggt_200	2	1Sp+1Se	SUB	e+p	TGTAATTTGCcGGCTaATTG	0	0			1
of_ggt5a_default_raw_sub_job_ggt200_ggt_200	2	1Sp+1Se	SUB	e+p	TGTAATTTGgTGGCTaATTG	0	0			1
of_ggt5a_default_raw_sub_job_ggt200_ggt_200	2	bS#	WT		TGTttTTTGCTGGCTGATTG	0	0		1	1
of_ggt5a_default_raw_sub_job_ggt200_ggt_200	2	bS#	WT		gGTAATTTGCTGGCTGATTG	0	0			1
of_ggt5a_default_raw_sub_job_ggt200_ggt_200	2	bSp	SUB	p	TGTAATTTGCTtcCTGATTG	0	0			1
of_ggt5a_default_raw_sub_job_ggt200_ggt_200	2	bSp	SUB	p	TGTAATTTcaTGGCTGATTG	0	0			1
of_ggt5a_default_raw_sub_job_ggt200_ggt_200	2	bSp	SUB	p	TGTAATTTtaTGGCTGATTG	0	0	2	1	1
of_ggt5a_default_raw_sub_job_ggt200_ggt_200	3	1Se+bSp	SUB	e+p	TGTAATTTGCTGGCTaATTc	0	0			1
of_ggt5a_default_raw_sub_job_ggt200_ggt_200	3	1Se+bSp	SUB	e+p	TGTAATTTGCTGcaTaATTG	0	0			1
of_ggt5a_default_raw_sub_job_ggt200_ggt_200	3	1Sp	SUB	p	TGTAATTTGaTGGCTGtTTa	0	0			1
of_ggt5a_default_raw_sub_job_ggt200_ggt_200	3	1Sp	SUB	p	TGTAATTTGaTGtCTGtTTG	0	0	1	1	1
of_ggt5a_default_raw_sub_job_ggt200_ggt_200	3	1Sp	SUB	p	TGTAATTTGaTtGCTGATTt	0	0			1
of_ggt5a_default_raw_sub_job_ggt200_ggt_200	3	1Sp	SUB	p	TGTAATTTGgTGGCTGtTTt	0	0			1
of_ggt5a_default_raw_sub_job_ggt200_ggt_200	3	1Sp	SUB	p	TGTAATTTcCTGGCTGtTTt	0	0			1
of_ggt5a_default_raw_sub_job_ggt200_ggt_200	3	1Sp	SUB	p	TGTAATTTcCTGGaTGtTTG	0	0		1	1
of_ggt5a_default_raw_sub_job_ggt200_ggt_200	3	1Sp	SUB	p	TGTAATTTcCTGcCTcATTG	0	0			1
of_ggt5a_default_raw_sub_job_ggt200_ggt_200	3	1Sp	SUB	p	TGTAATTTtCTGGCTGtTaG	0	0			1
of_ggt5a_default_raw_sub_job_ggt200_ggt_200	3	1Sp	SUB	p	TGTAATTTtCTGGaTGtTTG	0	0			1
of_ggt5a_default_raw_sub_job_ggt200_ggt_200	3	1Sp	SUB	p	TGTAATTTtCTtGCTGtTTG	0	0			1
of_ggt5a_default_raw_sub_job_ggt200_ggt_200	3	1Sp	SUB	p	TGTAATTTtCaGGCTGtTTG	0	0			1
of_ggt5a_default_raw_sub_job_ggt200_ggt_200	3	1Sp	SUB	p	TGTAcTTTGCTGGCTGtTTt	0	0			1
of_ggt5a_default_raw_sub_job_ggt200_ggt_200	3	1Sp	SUB	p	TGTAtTTTGgTGGCTGtTTG	0	0			1
of_ggt5a_default_raw_sub_job_ggt200_ggt_200	3	1Sp	SUB	p	TGTtATTTGgTGGCTGtTTG	0	0			1
of_ggt5a_default_raw_sub_job_ggt200_ggt_200	3	1Sp	SUB	p	TGTttTTTGgTGGCTGATTG	0	0			1
of_ggt5a_default_raw_sub_job_ggt200_ggt_200	3	1Sp	SUB	p	TcTAATTTGaTGGCTGtTTG	0	0			1
of_ggt5a_default_raw_sub_job_ggt200_ggt_200	3	1Sp	SUB	p	TtTAATTTGCTGGCTGtTTt	0	0			1
of_ggt5a_default_raw_sub_job_ggt200_ggt_200	3	1Sp	SUB	p	TtTAATTTGCTGGCTtATTt	0	0			1
of_ggt5a_default_raw_sub_job_ggt200_ggt_200	3	1Sp	SUB	p	TtTAATTTGCTGGgTGtTTG	0	0			1
of_ggt5a_default_raw_sub_job_ggt200_ggt_200	3	1Sp	SUB	p	TtTAATTTGgTGGCTtATTG	0	0			1
of_ggt5a_default_raw_sub_job_ggt200_ggt_200	3	1Sp	SUB	p	TtTAATTTtCTGGCTGtTTG	0	0			1
of_ggt5a_default_raw_sub_job_ggt200_ggt_200	3	1Sp	SUB	p	TtTAATTTtCTtGCTGATTG	0	0			1
of_ggt5a_default_raw_sub_job_ggt200_ggt_200	3	1Sp	SUB	p	TtTAtTTTGCTGGCTGtTTG	0	0			1
of_ggt5a_default_raw_sub_job_ggt200_ggt_200	3	1Sp	SUB	p	acTAATTTGCTGGCTGtTTG	0	0			1
of_ggt5a_default_raw_sub_job_ggt200_ggt_200	3	1Sp+1Se	SUB	e+p	TtTAATTTGCTGGCTaATTt	0	0			1
of_ggt5a_default_raw_sub_job_ggt200_ggt_200	3	1Sp+1Se	SUB	e+p	TtTAATTTGCTGGaTaATTG	0	0			1
of_ggt5a_default_raw_sub_job_ggt200_ggt_200	3	bSp	SUB	p	TGTAATTTGCTGGCTttTTc	0	0			1
of_ggt5a_default_raw_sub_job_ggt200_ggt_200	3	bSp	SUB	p	TGTAATTTGCTGtCTctTTG	0	0			1
of_ggt5a_default_raw_sub_job_ggt200_ggt_200	3	bSp	SUB	p	TGTAATTTGCTGtaTtATTG	0	0			1
of_ggt5a_default_raw_sub_job_ggt200_ggt_200	3	bSp	SUB	p	TGTAATTTGCTaGCTGtcTG	0	0			1
of_ggt5a_default_raw_sub_job_ggt200_ggt_200	3	bSp	SUB	p	TGTAATTTGCTcGCTctTTG	0	0			1
of_ggt5a_default_raw_sub_job_ggt200_ggt_200	3	bSp	SUB	p	TGTAATTTGCTtGCTGATTt	0	0			1
of_ggt5a_default_raw_sub_job_ggt200_ggt_200	3	bSp	SUB	p	TGTAATTTGaTGGCTttTTG	0	0		1	1
of_ggt5a_default_raw_sub_job_ggt200_ggt_200	3	bSp	SUB	p	TGTAATTTtCTGGCTctTTG	0	0			1
of_ggt5a_default_raw_sub_job_ggt200_ggt_200	3	bSp	SUB	p	TGTAATTTtaTGGCTGtTTG	0	0			1
of_ggt5a_default_raw_sub_job_ggt200_ggt_200	3	bSp	SUB	p	TGTAAgTTGCTGGCTGtgTG	0	0			1
of_ggt5a_default_raw_sub_job_ggt200_ggt_200	3	bSp	SUB	p	TGTgATTTGCTGGCTttTTG	0	0			1
of_ggt5a_default_raw_sub_job_ggt200_ggt_200	4	1Sp	SUB	p	TGTAATTTtCTtGCTGtTTt	0	0			1
of_ggt5a_default_raw_sub_job_ggt200_ggt_200	4	bSp	SUB	p	TGTAATTTGCTGGCTttTTt	0	0			1
of_ggt5a_default_raw_sub_job_ggt200_ggt_200	4	bSp	SUB	p	TGTAATTTaaTGGCTctTTG	0	0			1
of_ggt5a_default_raw_sub_job_ggt200_ggt_200	4	bSp	SUB	p	TGTAATTTtgTtGCTGtTTG	0	0			1
of_ggt5a_default_raw_sub_job_ggt200_ggt_200	5	1Sp	SUB	p	TGTttTTTGgTGGgTGtTTG	0	0	1	1	1
of_ggt5a_default_raw_sub_job_ggt200_ggt_200	5	1Sp	SUB	p	TtaAATTTGaTGtCTGtTTG	0	0			1
of_ggt5a_default_raw_sub_job_ggt200_ggt_200	5	bS#	WT		acaAAaaTGCTGGCTGATTG	0	0			1
of_ggt5a_default_raw_sub_job_ggt200_ggt_200	5	bSp	SUB	p	acTAATTTcCacGCTGATTG	0	0			1
of_ggt5a_default_raw_sub_job_ggt200_ggt_200	7	1Sp	SUB	p	acTAAaaaGCaGcCTGATTG	0	0			1
of_ggt5a_default_raw_sub_job_ggt200_ggt_200	7	bS#	WT		acaAAaaacCTGGCTGATTG	0	0			1
of_ggt5a_default_raw_sub_job_ggt200_ggt_200	7	bSp	SUB	p	TGTAATTTGCTGGCacAaac	0	0	1	1	1
of_ggt5a_default_raw_sub_job_ggt200_ggt_200	8	1Se+bIp+bDp+bSp	DI	e+p	TGTAATaaccaGCct-CTaA--G	0	0			1
of_ggt5a_default_raw_sub_job_ggt200_ggt_200	8	bSp	SUB	p	acTAATTacCTGcCTGATTc	0	0			1
of_ggt5a_default_raw_sub_job_ggt200_ggt_200	9	bSp	SUB	p	TGTAATTTcCaccCaGATac	0	0			1
of_ggt5a_default_raw_sub_job_ggt200_ggt_200	10	bSp	SUB	p	TcTAAaTacCTccCTctaTc	0	0			1
of_ggt5a_default_raw_sub_job_ggt200_ggt_200	12	bSp	SUB	p	aGaAAaaaGCTGGCacAaac	0	0			1
of_ggt5a_default_raw_sub_job_ggt200_ggt_200	0		WT		TGTAATnTGCTGGCTGATTG	0	0		1
of_ggt5a_default_raw_sub_job_ggt200_ggt_200	1	1Dp	DEL	p	TGTAATTTGCTG-CTGATTG	-1	-1	1
of_ggt5a_default_raw_sub_job_ggt200_ggt_200	1	1Dp	DEL	p	TGTAATTTGCTGGCTG-TTG	-1	-1		1
of_ggt5a_default_raw_sub_job_ggt200_ggt_200	1	1Ip	INS	p	TGTAATTTGCTGGCTGATTgG	1	1		1
of_ggt5a_default_raw_sub_job_ggt200_ggt_200	1	1S#	WT		TGTAATTgGCTGGCTGATTG	0	0	3	3
of_ggt5a_default_raw_sub_job_ggt200_ggt_200	1	1Sp	SUB	p	nGTAATTTGCTGGCTGtTTG	0	0	1
of_ggt5a_default_raw_sub_job_ggt200_ggt_200	2	1S#	WT		TGTAcTgTGCTGGCTGATTG	0	0		1
of_ggt5a_default_raw_sub_job_ggt200_ggt_200	2	1S#	WT		TGaAATTaGCTGGCTGATTG	0	0	1
of_ggt5a_default_raw_sub_job_ggt200_ggt_200	2	1S#	WT		gGTAAaTTGCTGGCTGATTG	0	0		1
of_ggt5a_default_raw_sub_job_ggt200_ggt_200	2	1Se	SUB	e	TGTAATgTGCTGGCTaATTG	0	0		1
of_ggt5a_default_raw_sub_job_ggt200_ggt_200	2	1Sp	SUB	p	TGTAATTTGCTGGCTGAgTc	0	0		1
of_ggt5a_default_raw_sub_job_ggt200_ggt_200	2	1Sp	SUB	p	TGTAATTTGCTGGCTcATaG	0	0	1
of_ggt5a_default_raw_sub_job_ggt200_ggt_200	2	1Sp	SUB	p	TGTAATTTGCTGGCTcAaTG	0	0		1
of_ggt5a_default_raw_sub_job_ggt200_ggt_200	2	1Sp	SUB	p	TGTAATTTGCTGGCTtATTc	0	0	1
of_ggt5a_default_raw_sub_job_ggt200_ggt_200	2	1Sp	SUB	p	TGTAATTTGCTGGaTGATTc	0	0		1
of_ggt5a_default_raw_sub_job_ggt200_ggt_200	2	1Sp	SUB	p	TGTAATTTGCTGGtTGATTt	0	0		1
of_ggt5a_default_raw_sub_job_ggt200_ggt_200	2	1Sp	SUB	p	TGTAATTTGCTGaCTtATTG	0	0	1
of_ggt5a_default_raw_sub_job_ggt200_ggt_200	2	1Sp	SUB	p	TGTAATTTGCTGcCTGATTt	0	0		1
of_ggt5a_default_raw_sub_job_ggt200_ggt_200	2	1Sp	SUB	p	TGTAATTTGCTcGaTGATTG	0	0	1
of_ggt5a_default_raw_sub_job_ggt200_ggt_200	2	1Sp	SUB	p	TGTAATTTGgTGGCTtATTG	0	0		1
of_ggt5a_default_raw_sub_job_ggt200_ggt_200	2	1Sp	SUB	p	TGTAATTTGgTGGgTGATTG	0	0	1	1
of_ggt5a_default_raw_sub_job_ggt200_ggt_200	2	1Sp	SUB	p	TGTAATTTGgTGtCTGATTG	0	0	1
of_ggt5a_default_raw_sub_job_ggt200_ggt_200	2	1Sp	SUB	p	TGTAATTTcCTGGCTGcTTG	0	0	1
of_ggt5a_default_raw_sub_job_ggt200_ggt_200	2	1Sp	SUB	p	TGTAATTTcCTGGCTtATTG	0	0	1
of_ggt5a_default_raw_sub_job_ggt200_ggt_200	2	1Sp	SUB	p	TGTAATTTcCTGGaTGATTG	0	0		1
of_ggt5a_default_raw_sub_job_ggt200_ggt_200	2	1Sp	SUB	p	TGTAATTTtCTGGCTGATTc	0	0		1
of_ggt5a_default_raw_sub_job_ggt200_ggt_200	2	1Sp	SUB	p	TGTAATTTtCTGGCTtATTG	0	0	2
of_ggt5a_default_raw_sub_job_ggt200_ggt_200	2	1Sp	SUB	p	TGTAATTTtCTGtCTGATTG	0	0	1	1
of_ggt5a_default_raw_sub_job_ggt200_ggt_200	2	1Sp	SUB	p	TGTAATTTtCgGGCTGATTG	0	0		1
of_ggt5a_default_raw_sub_job_ggt200_ggt_200	2	1Sp	SUB	p	TGTAATTaGCaGGCTGATTG	0	0		1
of_ggt5a_default_raw_sub_job_ggt200_ggt_200	2	1Sp	SUB	p	TGTAATTgGCTGGCTGcTTG	0	0		1
of_ggt5a_default_raw_sub_job_ggt200_ggt_200	2	1Sp	SUB	p	TGTAATTgGgTGGCTGATTG	0	0		2
of_ggt5a_default_raw_sub_job_ggt200_ggt_200	2	1Sp	SUB	p	TGTAATaTGCTGGCTGAgTG	0	0		1
of_ggt5a_default_raw_sub_job_ggt200_ggt_200	2	1Sp	SUB	p	TGTAATaTGaTGGCTGATTG	0	0	1
of_ggt5a_default_raw_sub_job_ggt200_ggt_200	2	1Sp	SUB	p	TGTAAaTTGCTGGCTcATTG	0	0	1
of_ggt5a_default_raw_sub_job_ggt200_ggt_200	2	1Sp	SUB	p	TGTAAaTTGaTGGCTGATTG	0	0		1
of_ggt5a_default_raw_sub_job_ggt200_ggt_200	2	1Sp	SUB	p	TGTAAaTTtCTGGCTGATTG	0	0		1
of_ggt5a_default_raw_sub_job_ggt200_ggt_200	2	1Sp	SUB	p	TGTAAcTTGCTGGCTGtTTG	0	0	2	1
of_ggt5a_default_raw_sub_job_ggt200_ggt_200	2	1Sp	SUB	p	TGTAAgTTGgTGGCTGATTG	0	0		1
of_ggt5a_default_raw_sub_job_ggt200_ggt_200	2	1Sp	SUB	p	TGTAtTTTGaTGGCTGATTG	0	0	1
of_ggt5a_default_raw_sub_job_ggt200_ggt_200	2	1Sp	SUB	p	TGTtATTTGgTGGCTGATTG	0	0		1
of_ggt5a_default_raw_sub_job_ggt200_ggt_200	2	1Sp	SUB	p	TcTAATTTGCTtGCTGATTG	0	0		1
of_ggt5a_default_raw_sub_job_ggt200_ggt_200	2	1Sp	SUB	p	TcTAATTTGCaGGCTGATTG	0	0		1
of_ggt5a_default_raw_sub_job_ggt200_ggt_200	2	1Sp	SUB	p	TcTAATTTGaTGGCTGATTG	0	0	1
of_ggt5a_default_raw_sub_job_ggt200_ggt_200	2	1Sp	SUB	p	TtTAATTTGCTGGCTcATTG	0	0		1
of_ggt5a_default_raw_sub_job_ggt200_ggt_200	2	1Sp	SUB	p	TtTAATTTGCTGtCTGATTG	0	0		1
of_ggt5a_default_raw_sub_job_ggt200_ggt_200	2	1Sp	SUB	p	aGTAATTTGCcGGCTGATTG	0	0		1
of_ggt5a_default_raw_sub_job_ggt200_ggt_200	2	1Sp+1Se	SUB	e+p	TGTAATTTGCTGGCTaATTa	0	0		1
of_ggt5a_default_raw_sub_job_ggt200_ggt_200	2	1Sp+1Se	SUB	e+p	TGTAATTTGCTGGCTaATTt	0	0		1
of_ggt5a_default_raw_sub_job_ggt200_ggt_200	2	1Sp+1Se	SUB	e+p	TGTAATTTGCTGGtTaATTG	0	0		1
of_ggt5a_default_raw_sub_job_ggt200_ggt_200	2	bS#	WT		TGTAATaaGCTGGCTGATTG	0	0		1
of_ggt5a_default_raw_sub_job_ggt200_ggt_200	2	bSp	SUB	p	TGTAATTTGCTGGCTGATTa	0	0	1
of_ggt5a_default_raw_sub_job_ggt200_ggt_200	2	bSp	SUB	p	TGTAATTTGCTGGCTGATTc	0	0		1
of_ggt5a_default_raw_sub_job_ggt200_ggt_200	2	bSp	SUB	p	TGTAATTTGCTGtaTGATTG	0	0	1
of_ggt5a_default_raw_sub_job_ggt200_ggt_200	2	bSp	SUB	p	TGTAATTTGaaGGCTGATTG	0	0		1
of_ggt5a_default_raw_sub_job_ggt200_ggt_200	2	bSp	SUB	p	TGTAATTgtCTGGCTGATTG	0	0		1
of_ggt5a_default_raw_sub_job_ggt200_ggt_200	3	1Sp	SUB	p	TGTAATTTGaTGtCTtATTG	0	0		1
of_ggt5a_default_raw_sub_job_ggt200_ggt_200	3	1Sp	SUB	p	TGTAATTTGgTGGCTtATTt	0	0		1
of_ggt5a_default_raw_sub_job_ggt200_ggt_200	3	1Sp	SUB	p	TGTAATTTGgTGGgTGtTTG	0	0	1
of_ggt5a_default_raw_sub_job_ggt200_ggt_200	3	1Sp	SUB	p	TGTAATTTtCTGGaTGATTt	0	0	1
of_ggt5a_default_raw_sub_job_ggt200_ggt_200	3	1Sp	SUB	p	TGTAATTTtCTtGaTGATTG	0	0		1
of_ggt5a_default_raw_sub_job_ggt200_ggt_200	3	1Sp	SUB	p	TGTAATaTGCTGtCTGtTTG	0	0	1
of_ggt5a_default_raw_sub_job_ggt200_ggt_200	3	1Sp	SUB	p	TGTAATaTaCTGGCTcATTG	0	0		1
of_ggt5a_default_raw_sub_job_ggt200_ggt_200	3	1Sp	SUB	p	TGTAAaTTGCTGtCTGtTTG	0	0	1
of_ggt5a_default_raw_sub_job_ggt200_ggt_200	3	1Sp	SUB	p	TGTAAaTTGCTcGCTGATTa	0	0	1
of_ggt5a_default_raw_sub_job_ggt200_ggt_200	3	1Sp	SUB	p	TGTttTTTGCTGGCTGtTTG	0	0		1
of_ggt5a_default_raw_sub_job_ggt200_ggt_200	3	1Sp	SUB	p	TcTAATTTtCTGtCTGATTG	0	0	1
of_ggt5a_default_raw_sub_job_ggt200_ggt_200	3	1Sp	SUB	p	TtTAATTTGCTGGaTGtTTG	0	0	1
of_ggt5a_default_raw_sub_job_ggt200_ggt_200	3	1Sp	SUB	p	TtTAATTTGaTGGCTGATTt	0	0		1
of_ggt5a_default_raw_sub_job_ggt200_ggt_200	3	1Sp	SUB	p	TtTAATTTGaTcGCTGATTG	0	0		1
of_ggt5a_default_raw_sub_job_ggt200_ggt_200	3	1Sp	SUB	p	TtTAATTTtCTGGCTtATTG	0	0		2
of_ggt5a_default_raw_sub_job_ggt200_ggt_200	3	1Sp	SUB	p	aGTAATTTcCTGcCTGATTG	0	0	1
of_ggt5a_default_raw_sub_job_ggt200_ggt_200	3	1Sp	SUB	p	cGTAATTTGCTGGCTGtTcG	0	0		1
of_ggt5a_default_raw_sub_job_ggt200_ggt_200	3	bSp	SUB	p	TGTAATTTGCTGGCTttTTt	0	0	1	1
of_ggt5a_default_raw_sub_job_ggt200_ggt_200	3	bSp	SUB	p	TGTAATTTGCTGtaTGtTTG	0	0		1
of_ggt5a_default_raw_sub_job_ggt200_ggt_200	3	bSp	SUB	p	TGTAATTTGaTGGCTGtaTG	0	0		1
of_ggt5a_default_raw_sub_job_ggt200_ggt_200	3	bSp	SUB	p	TGTAATTTGaTGtaTGATTG	0	0	1
of_ggt5a_default_raw_sub_job_ggt200_ggt_200	3	bSp	SUB	p	TGTAATTTtCTGGCTGATTt	0	0		1
of_ggt5a_default_raw_sub_job_ggt200_ggt_200	3	bSp	SUB	p	TGTAATTTtCTGGCTGtaTG	0	0		1
of_ggt5a_default_raw_sub_job_ggt200_ggt_200	3	bSp	SUB	p	TGTAATTTtaTGGaTGATTG	0	0	1
of_ggt5a_default_raw_sub_job_ggt200_ggt_200	3	bSp	SUB	p	TGTAATTacCTcGCTGATTG	0	0	1
of_ggt5a_default_raw_sub_job_ggt200_ggt_200	4	1Sp	SUB	p	TGTAATaacCTcGCTGATTG	0	0		1
of_ggt5a_default_raw_sub_job_ggt200_ggt_200	4	1Sp	SUB	p	TGTtATTTGgTGGgTGtTTG	0	0	1	1
of_ggt5a_default_raw_sub_job_ggt200_ggt_200	4	1Sp	SUB	p	TGTttTTTGgTGGCTGtTTG	0	0		2
of_ggt5a_default_raw_sub_job_ggt200_ggt_200	4	1Sp	SUB	p	TGTttTTTGgTGGgTGATTG	0	0	1
of_ggt5a_default_raw_sub_job_ggt200_ggt_200	4	1Sp	SUB	p	TaTAATaTGCaGGCTGtTTG	0	0	1
of_ggt5a_default_raw_sub_job_ggt200_ggt_200	4	1Sp	SUB	p	TcTAATTTcCaGGCTcATTG	0	0		1
of_ggt5a_default_raw_sub_job_ggt200_ggt_200	4	bS#	WT		acTAAaaTGCTGGCTGATTG	0	0		1
of_ggt5a_default_raw_sub_job_ggt200_ggt_200	4	bSp	SUB	p	TGTAATTTGaTtGCTGATTc	0	0		1
of_ggt5a_default_raw_sub_job_ggt200_ggt_200	4	bSp	SUB	p	TGTtATTTGCTGGCcttTTG	0	0		1
of_ggt5a_default_raw_sub_job_ggt200_ggt_200	4	bSp	SUB	p	TcTAATTTGCTGGCTGATTc	0	0	1
of_ggt5a_default_raw_sub_job_ggt200_ggt_200	4	bSp	SUB	p	TtTAATTTGCTGGCTGtTTt	0	0	1
of_ggt5a_default_raw_sub_job_ggt200_ggt_200	4	bSp	SUB	p	TtTAATTTtaTGGaTGATTG	0	0		1
of_ggt5a_default_raw_sub_job_ggt200_ggt_200	4	bSp	SUB	p	acTAATTTGCTccCTGATTG	0	0	1
of_ggt5a_default_raw_sub_job_ggt200_ggt_200	5	1Sp	SUB	p	TGTAAaaTGCaGGCaGATaG	0	0	1
of_ggt5a_default_raw_sub_job_ggt200_ggt_200	5	1Sp	SUB	p	TcTAAaaTGCTcGCTGATaG	0	0	1
of_ggt5a_default_raw_sub_job_ggt200_ggt_200	5	bSp	SUB	p	TGTAATTTtaTGGCTGtTTt	0	0		1
of_ggt5a_default_raw_sub_job_ggt200_ggt_200	5	bSp	SUB	p	TGTAATTaGCaGcCacATTG	0	0	1
of_ggt5a_default_raw_sub_job_ggt200_ggt_200	6	bSp	SUB	p	TGTAAaaacCacGCTGATTG	0	0	1
of_ggt5a_default_raw_sub_job_ggt200_ggt_200	6	bSp	SUB	p	aGTAATTTGCTGGCTGAaac	0	0	1
of_ggt5a_default_raw_sub_job_ggt200_ggt_200	7	bSp	SUB	p	TGTAATTTGCaGcCacAaac	0	0		1
of_ggt5a_default_raw_sub_job_ggt200_ggt_200	7	bSp	SUB	p	TGTAATTacCTGcCacAaaG	0	0	1
of_ggt5a_default_raw_sub_job_ggt200_ggt_200	7	bSp	SUB	p	TGTAAaTaGCaccCacATTG	0	0		1
of_ggt5a_default_raw_sub_job_ggt200_ggt_200	8	bSp	SUB	p	TGTAATTTGCTGcCacAaac	0	0	1
of_ggt5a_default_raw_sub_job_ggt200_ggt_200	8	bSp	SUB	p	aGTAAaaTGCacGCTcAaaG	0	0		1
of_ggt5a_default_raw_sub_job_ggt200_ggt_200	16	bSp	SUB	p	acaAAaaacCaccCacATac	0	0	1

## Sheet: Figure 5 _ trpt1
								number of reads for each fastq files
experiment	indels_perRead	indel_Subtype	indel_Type	site_ID	sequence_ROI	indel_Size(bp)	rawindel_Size(bp)	trpt_tyr_1_200k.fq	trpt_tyr_4_200k.fq
								Control	Albino
of_trpt1_default_raw_sub_job_trpt200_trpt_200	0	WT	WT		TCTTCTACGATGAGAACACA	0	0	77526	198349
of_trpt1_default_raw_sub_job_trpt200_trpt_200	1	1Sp	SUB	p	TaTTCTACGATGAGAACACA	0	0	31	113
of_trpt1_default_raw_sub_job_trpt200_trpt_200	1	1S#	WT		TCTTCTACGATGAGAACAtA	0	0	97854	100
of_trpt1_default_raw_sub_job_trpt200_trpt_200	1	1Sp	SUB	p	TCTTaTACGATGAGAACACA	0	0	24	96
of_trpt1_default_raw_sub_job_trpt200_trpt_200	0	1S#	WT		TCTTCTACGATGAGAACACg	0	0	7	74
of_trpt1_default_raw_sub_job_trpt200_trpt_200	1	1S#	WT		TCTTCTACGATGAGgACACA	0	0	16	63
of_trpt1_default_raw_sub_job_trpt200_trpt_200	1	1Sp	SUB	p	TCTTCTAtGATGAGAACACA	0	0	10	62
of_trpt1_default_raw_sub_job_trpt200_trpt_200	1	1Sp	SUB	p	TCTTCTACGATGgGAACACA	0	0	6	54
of_trpt1_default_raw_sub_job_trpt200_trpt_200	1	1S#	WT		TCTTCTACGATGAGAAaACA	0	0	11	52
of_trpt1_default_raw_sub_job_trpt200_trpt_200	1	1Sp	SUB	p	TCTTCTAaGATGAGAACACA	0	0	16	51
of_trpt1_default_raw_sub_job_trpt200_trpt_200	1	1Sp	SUB	p	TCTTCTACGAcGAGAACACA	0	0	9	45
of_trpt1_default_raw_sub_job_trpt200_trpt_200	1	1Sp	SUB	p	TCTcCTACGATGAGAACACA	0	0	8	43
of_trpt1_default_raw_sub_job_trpt200_trpt_200	1	1Sp	SUB	p	TCTgCTACGATGAGAACACA	0	0	18	38
of_trpt1_default_raw_sub_job_trpt200_trpt_200	1	1Sp	SUB	p	TCTTCTgCGATGAGAACACA	0	0	13	37
of_trpt1_default_raw_sub_job_trpt200_trpt_200	1	1S#	WT		TCTTCTACGATGAtAACACA	0	0	17	35
of_trpt1_default_raw_sub_job_trpt200_trpt_200	1	1Sp	SUB	p	TCTTCTACtATGAGAACACA	0	0	15	33
of_trpt1_default_raw_sub_job_trpt200_trpt_200	1	1S#	WT		TCTTCTACGATGAGAACgCA	0	0	9	32
of_trpt1_default_raw_sub_job_trpt200_trpt_200	1	1Sp	SUB	p	TCTTCTACGATtAGAACACA	0	0	9	32
of_trpt1_default_raw_sub_job_trpt200_trpt_200	1	1Sp	SUB	p	TCTTCcACGATGAGAACACA	0	0	5	31
of_trpt1_default_raw_sub_job_trpt200_trpt_200	1	1S#	WT		TCTTCTACGATGAGAgCACA	0	0	6	29
of_trpt1_default_raw_sub_job_trpt200_trpt_200	1	1Sp	SUB	p	TCcTCTACGATGAGAACACA	0	0	15	28
of_trpt1_default_raw_sub_job_trpt200_trpt_200	1	1S#	WT		TCTTCTACGATGAGAACAaA	0	0	13	27
of_trpt1_default_raw_sub_job_trpt200_trpt_200	1	1Sp	SUB	p	TCTTCTACGATaAGAACACA	0	0	8	26
of_trpt1_default_raw_sub_job_trpt200_trpt_200	1	1Sp	SUB	p	TCaTCTACGATGAGAACACA	0	0	8	25
of_trpt1_default_raw_sub_job_trpt200_trpt_200	1	1Sp	SUB	p	TCTTCTACaATGAGAACACA	0	0	9	23
of_trpt1_default_raw_sub_job_trpt200_trpt_200	1	1S#	WT		TCTTCTACGATGAGAcCACA	0	0	6	19
of_trpt1_default_raw_sub_job_trpt200_trpt_200	1	1Sp	SUB	p	cCTTCTACGATGAGAACACA	0	0	4	18
of_trpt1_default_raw_sub_job_trpt200_trpt_200	1	1Sp	SUB	p	TCTTCTACGgTGAGAACACA	0	0	2	17
of_trpt1_default_raw_sub_job_trpt200_trpt_200	1	1S#	WT		TCTTCTACGATGAGAAtACA	0	0	4	13
of_trpt1_default_raw_sub_job_trpt200_trpt_200	1	1S#	WT		TCTTCTACGATGAaAACACA	0	0	2	11
of_trpt1_default_raw_sub_job_trpt200_trpt_200	1	1Sp	SUB	p	TCTaCTACGATGAGAACACA	0	0	5	11
of_trpt1_default_raw_sub_job_trpt200_trpt_200	1	1Sp	SUB	p	TCTTCTACGATGtGAACACA	0	0		10
of_trpt1_default_raw_sub_job_trpt200_trpt_200	1	1Sp	SUB	p	TCTTCTACGAgGAGAACACA	0	0	1	10
of_trpt1_default_raw_sub_job_trpt200_trpt_200	1	1Sp	SUB	p	TCTTCaACGATGAGAACACA	0	0	2	10
of_trpt1_default_raw_sub_job_trpt200_trpt_200	1	1Sp	SUB	p	aCTTCTACGATGAGAACACA	0	0	3	10
of_trpt1_default_raw_sub_job_trpt200_trpt_200	1	1Sp	SUB	p	TCTTCTACGAaGAGAACACA	0	0	2	9
of_trpt1_default_raw_sub_job_trpt200_trpt_200	1	1Sp	SUB	p	TCTTCTACcATGAGAACACA	0	0	1	9
of_trpt1_default_raw_sub_job_trpt200_trpt_200	1	1Sp	SUB	p	TCgTCTACGATGAGAACACA	0	0	8	9
of_trpt1_default_raw_sub_job_trpt200_trpt_200	1	1S#	WT		TCTTCTACGATGAcAACACA	0	0		7
of_trpt1_default_raw_sub_job_trpt200_trpt_200	1	1Se	SUB	e	TCTTtTACGATGAGAACACA	0	0	8	7
of_trpt1_default_raw_sub_job_trpt200_trpt_200	1	1Sp	SUB	p	TtTTCTACGATGAGAACACA	0	0	4	7
of_trpt1_default_raw_sub_job_trpt200_trpt_200	0	1S#	WT		TCTTCTACGATGAGAACACc	0	0	2	6
of_trpt1_default_raw_sub_job_trpt200_trpt_200	1	1S#	WT		TCTTCTACGATGAGtACACA	0	0		6
of_trpt1_default_raw_sub_job_trpt200_trpt_200	1	1Sp	SUB	p	TCTTCTACGATcAGAACACA	0	0	3	6
of_trpt1_default_raw_sub_job_trpt200_trpt_200	1	1Sp	SUB	p	TCTTgTACGATGAGAACACA	0	0	1	6
of_trpt1_default_raw_sub_job_trpt200_trpt_200	2	1Sp	SUB	p	TaTTaTACGATGAGAACACA	0	0		4
of_trpt1_default_raw_sub_job_trpt200_trpt_200	0	1S#	WT		TCTTCTACGATGAGAACACt	0	0	2	3
of_trpt1_default_raw_sub_job_trpt200_trpt_200	1	1S#	WT		TCTTCTACGATGAGAACtCA	0	0	2	3
of_trpt1_default_raw_sub_job_trpt200_trpt_200	1	1S#	WT		TCTTCTACGATGAGAtCACA	0	0	3	3
of_trpt1_default_raw_sub_job_trpt200_trpt_200	1	1Sp	SUB	p	TCTTCTACGATGcGAACACA	0	0		3
of_trpt1_default_raw_sub_job_trpt200_trpt_200	1	1Sp	SUB	p	TgTTCTACGATGAGAACACA	0	0	1	3
of_trpt1_default_raw_sub_job_trpt200_trpt_200	1	1Sp	SUB	p	gCTTCTACGATGAGAACACA	0	0	3	3
of_trpt1_default_raw_sub_job_trpt200_trpt_200	2	1S#	WT		TCTTCTACGATGAGAAaAaA	0	0		3
of_trpt1_default_raw_sub_job_trpt200_trpt_200	1	1Dp	DEL	p	TCT-CTACGATGAGAACACA	-1	-1		2
of_trpt1_default_raw_sub_job_trpt200_trpt_200	1	1S#	WT		TCTTCTACGATGAGAAgACA	0	0	2	2
of_trpt1_default_raw_sub_job_trpt200_trpt_200	1	1S#	WT		TCTTCTACGATGAGAcCACc	0	0		2
of_trpt1_default_raw_sub_job_trpt200_trpt_200	1	1Sp	SUB	p	TCTTCTACGtTGAGAACACA	0	0		2
of_trpt1_default_raw_sub_job_trpt200_trpt_200	1	1Sp	SUB	p	TCTTCTAgGATGAGAACACA	0	0	4	2
of_trpt1_default_raw_sub_job_trpt200_trpt_200	2	1Sp	SUB	p	TCTTCTACtATGAtAACACA	0	0		2
of_trpt1_default_raw_sub_job_trpt200_trpt_200	2	1Sp	SUB	p	TCTTCTACtATtAGAACACA	0	0		2
of_trpt1_default_raw_sub_job_trpt200_trpt_200	2	1Sp	SUB	p	TCTTaTACGATGAGAACAaA	0	0		2
of_trpt1_default_raw_sub_job_trpt200_trpt_200	2	1Sp	SUB	p	TCTTaTACGATGAGAAaACA	0	0		2
of_trpt1_default_raw_sub_job_trpt200_trpt_200	2	1Sp	SUB	p	TCaTCTACGATcAGAACACA	0	0		2
of_trpt1_default_raw_sub_job_trpt200_trpt_200	2	1Sp	SUB	p	TCaTCaACGATGAGAACACA	0	0		2
of_trpt1_default_raw_sub_job_trpt200_trpt_200	2	1Sp	SUB	p	TaTTCTACGATGAGAcCACA	0	0		2
of_trpt1_default_raw_sub_job_trpt200_trpt_200	2	1Sp	SUB	p	TaTTCTACGATGAtAACACA	0	0		2
of_trpt1_default_raw_sub_job_trpt200_trpt_200	2	1Sp	SUB	p	TaTTCTAaGATGAGAACACA	0	0		2
of_trpt1_default_raw_sub_job_trpt200_trpt_200	2	bSp	SUB	p	TCaaCTACGATGAGAACACA	0	0		2
of_trpt1_default_raw_sub_job_trpt200_trpt_200	1	1Dp	DEL	p	TCTTCTA-GATGAGAACACA	-1	-1		1
of_trpt1_default_raw_sub_job_trpt200_trpt_200	1	1Dq	DEL	q	TCTTCTACGATGAGAACA-A	-1	-1		1
of_trpt1_default_raw_sub_job_trpt200_trpt_200	1	1Dq	DEL	q	TCTTCTACGATGAGAACAC-	-1	-1		1
of_trpt1_default_raw_sub_job_trpt200_trpt_200	1	1S#	WT		TCTTCTACGATGAGAACcCA	0	0	1	1
of_trpt1_default_raw_sub_job_trpt200_trpt_200	1	1S#	WT		TCTTCTACGATGAGcACACA	0	0		1
of_trpt1_default_raw_sub_job_trpt200_trpt_200	1	1Sp	SUB	p	TCTTCTACGcTGAGAACACA	0	0		1
of_trpt1_default_raw_sub_job_trpt200_trpt_200	1	1Sp	SUB	p	TCTTCTcCGATGAGAACACA	0	0	3	1
of_trpt1_default_raw_sub_job_trpt200_trpt_200	1	1Sp	SUB	p	TCTTCTtCGATGAGAACACA	0	0		1
of_trpt1_default_raw_sub_job_trpt200_trpt_200	1	1Sp	SUB	p	aCTTCTACGATGAGAACACg	0	0		1
of_trpt1_default_raw_sub_job_trpt200_trpt_200	1	bDp	DEL	p	TCTTCTACGA--AGAACACA	-2	-2		1
of_trpt1_default_raw_sub_job_trpt200_trpt_200	2	1Sp	SUB	p	TCTTCTACGATcAcAACACA	0	0		1
of_trpt1_default_raw_sub_job_trpt200_trpt_200	2	1Sp	SUB	p	TCTTCTACGtTGAGAACcCA	0	0		1
of_trpt1_default_raw_sub_job_trpt200_trpt_200	2	1Sp	SUB	p	TCTTCTACaAaGAGAACACA	0	0		1
of_trpt1_default_raw_sub_job_trpt200_trpt_200	2	1Sp	SUB	p	TCTTCTAaGATGAGAACAaA	0	0		1
of_trpt1_default_raw_sub_job_trpt200_trpt_200	2	1Sp	SUB	p	TCTTCTAaGATGAtAACACA	0	0		1
of_trpt1_default_raw_sub_job_trpt200_trpt_200	2	1Sp	SUB	p	TCTTCaACGATGAGAcCACA	0	0		1
of_trpt1_default_raw_sub_job_trpt200_trpt_200	2	1Sp	SUB	p	TCTTaTACGATGAcAACACA	0	0		1
of_trpt1_default_raw_sub_job_trpt200_trpt_200	2	1Sp	SUB	p	TCTTaTACGATGAtAACACA	0	0		1
of_trpt1_default_raw_sub_job_trpt200_trpt_200	2	1Sp	SUB	p	TCTTaTACGATtAGAACACA	0	0		1
of_trpt1_default_raw_sub_job_trpt200_trpt_200	2	1Sp	SUB	p	TCTTaTACtATGAGAACACA	0	0		1
of_trpt1_default_raw_sub_job_trpt200_trpt_200	2	1Sp	SUB	p	TCTTaTAaGATGAGAACACA	0	0		1
of_trpt1_default_raw_sub_job_trpt200_trpt_200	2	1Sp	SUB	p	TCTaCTACGATGAGAcCACA	0	0		1
of_trpt1_default_raw_sub_job_trpt200_trpt_200	2	1Sp	SUB	p	TCTaCaACGATGAGAACACA	0	0		1
of_trpt1_default_raw_sub_job_trpt200_trpt_200	2	1Sp	SUB	p	TaTTCTACGATGAcAACACA	0	0		1
of_trpt1_default_raw_sub_job_trpt200_trpt_200	2	1Sp	SUB	p	TaTTCTACGATtAGAACACA	0	0		1
of_trpt1_default_raw_sub_job_trpt200_trpt_200	2	1Sp	SUB	p	TaTTCTACGgTGAGAACACA	0	0		1
of_trpt1_default_raw_sub_job_trpt200_trpt_200	2	1Sp	SUB	p	TaTTCTACtATGAGAACACA	0	0		1
of_trpt1_default_raw_sub_job_trpt200_trpt_200	2	1Sp	SUB	p	TaTTCTAtGATGAGAACACA	0	0		1
of_trpt1_default_raw_sub_job_trpt200_trpt_200	2	1Sp	SUB	p	TtTTCTACGATtAGAACACA	0	0		1
of_trpt1_default_raw_sub_job_trpt200_trpt_200	2	bS#	WT		TCTTCTACGATGtcAACACA	0	0		1
of_trpt1_default_raw_sub_job_trpt200_trpt_200	2	bSp	SUB	p	TCTTCTACGATttGAACACA	0	0		1
of_trpt1_default_raw_sub_job_trpt200_trpt_200	2	bSp	SUB	p	TCTTCTAaaATGAGAACACA	0	0		1
of_trpt1_default_raw_sub_job_trpt200_trpt_200	2	bSp	SUB	p	TCTgaTACGATGAGAACACA	0	0		1
of_trpt1_default_raw_sub_job_trpt200_trpt_200	3	1Sp	SUB	p	TCTTCTACtATGAtAAaACA	0	0		1
of_trpt1_default_raw_sub_job_trpt200_trpt_200	3	1Sp	SUB	p	TCTTCTACtATtAGAAaACA	0	0		1
of_trpt1_default_raw_sub_job_trpt200_trpt_200	3	1Sp	SUB	p	TCTTCaACcATcAGAACACA	0	0		1
of_trpt1_default_raw_sub_job_trpt200_trpt_200	3	1Sp	SUB	p	TCTTaTACGATaAGAAaACA	0	0		1
of_trpt1_default_raw_sub_job_trpt200_trpt_200	3	1Sp	SUB	p	TCTTaTAaGATGAtAACACA	0	0		1
of_trpt1_default_raw_sub_job_trpt200_trpt_200	3	1Sp	SUB	p	TaTTCTACGATGAGAAaAaA	0	0		1
of_trpt1_default_raw_sub_job_trpt200_trpt_200	3	1Sp	SUB	p	TaTTCTACGATtAGAAaACA	0	0		1
of_trpt1_default_raw_sub_job_trpt200_trpt_200	3	1Sp	SUB	p	TaTTCTAaGATGAtAACACA	0	0		1
of_trpt1_default_raw_sub_job_trpt200_trpt_200	3	1Sp	SUB	p	TaTTCaAaGATGAGAACACA	0	0		1
of_trpt1_default_raw_sub_job_trpt200_trpt_200	3	1Sp	SUB	p	TaTTaTACGATGAGAAaACA	0	0		1
of_trpt1_default_raw_sub_job_trpt200_trpt_200	3	1Sp	SUB	p	TaTTaTACcATGAGAACACA	0	0		1
of_trpt1_default_raw_sub_job_trpt200_trpt_200	3	bSp	SUB	p	TCTTCTACGAacAcAACACA	0	0		1
of_trpt1_default_raw_sub_job_trpt200_trpt_200	3	bSp	SUB	p	TgTTCTtgGATGAGAACACA	0	0		1
of_trpt1_default_raw_sub_job_trpt200_trpt_200	4	1Sp	SUB	p	TaTTaTACcATGAGAAaACA	0	0		1
of_trpt1_default_raw_sub_job_trpt200_trpt_200	4	1Sp	SUB	p	TgTTaTAaGATGAGAAgACA	0	0		1
of_trpt1_default_raw_sub_job_trpt200_trpt_200	4	1Sp	SUB	p	TgTTgTtCGtTGAGAACACA	0	0		1
of_trpt1_default_raw_sub_job_trpt200_trpt_200	5	1Sp	SUB	p	TCTTCTACGtTGtGAtgAgA	0	0		1
of_trpt1_default_raw_sub_job_trpt200_trpt_200	5	bSp	SUB	p	TCTTCaACcAacAcAACACA	0	0		1
of_trpt1_default_raw_sub_job_trpt200_trpt_200	5	bSp	SUB	p	TaTTCTAatATtAGAAtACA	0	0		1
of_trpt1_default_raw_sub_job_trpt200_trpt_200	5	bSp	SUB	p	aCTTCaACGAacAcAACACA	0	0		1
of_trpt1_default_raw_sub_job_trpt200_trpt_200	6	1Sp	SUB	p	aCaTCaACcATcAcAACACA	0	0		1
of_trpt1_default_raw_sub_job_trpt200_trpt_200	6	bSp	SUB	p	aCaaCaACcATGAcAACACA	0	0		1
of_trpt1_default_raw_sub_job_trpt200_trpt_200	7	bSp	SUB	p	TCaaCaACcAacAaAACACA	0	0		1
of_trpt1_default_raw_sub_job_trpt200_trpt_200	9	bSp	SUB	p	TgTTgTtgGATGtGttgAgt	0	0		1
of_trpt1_default_raw_sub_job_trpt200_trpt_200	1	1S#	WT		TCTTCTACGATGAGAACAgA	0	0	4
of_trpt1_default_raw_sub_job_trpt200_trpt_200	1	1S#	WT		TCTTCnACGATGAGAACAtA	0	0	1
of_trpt1_default_raw_sub_job_trpt200_trpt_200	1	1Sp	SUB	p	TCTTCgACGATGAGAACACA	0	0	3
of_trpt1_default_raw_sub_job_trpt200_trpt_200	1	bDq	DEL	q	TCTTCTACGATGAG-----A	-5	-5	2
of_trpt1_default_raw_sub_job_trpt200_trpt_200	1	bS#	WT		TCTTCTACGATGAGAACAtc	0	0	3
of_trpt1_default_raw_sub_job_trpt200_trpt_200	1	bS#	WT		TCTTCTACGATGAGAACAtg	0	0	8
of_trpt1_default_raw_sub_job_trpt200_trpt_200	1	bS#	WT		TCTTCTACGATGAGAACAtt	0	0	2
of_trpt1_default_raw_sub_job_trpt200_trpt_200	1	bS#	WT		TCTTCTACGATGAGAtCACt	0	0	1
of_trpt1_default_raw_sub_job_trpt200_trpt_200	2	1Dq	DEL	q	TCTTCTACGATGAGAACAt-	-1	-1	3
of_trpt1_default_raw_sub_job_trpt200_trpt_200	2	1S#	WT		TCTTCTACGATGAGAAaAtA	0	0	19
of_trpt1_default_raw_sub_job_trpt200_trpt_200	2	1S#	WT		TCTTCTACGATGAGAAgAtA	0	0	1
of_trpt1_default_raw_sub_job_trpt200_trpt_200	2	1S#	WT		TCTTCTACGATGAGAAtAtA	0	0	12
of_trpt1_default_raw_sub_job_trpt200_trpt_200	2	1S#	WT		TCTTCTACGATGAGAcCAtA	0	0	10
of_trpt1_default_raw_sub_job_trpt200_trpt_200	2	1S#	WT		TCTTCTACGATGAGAgCAtA	0	0	15
of_trpt1_default_raw_sub_job_trpt200_trpt_200	2	1S#	WT		TCTTCTACGATGAGAtCAtA	0	0	3
of_trpt1_default_raw_sub_job_trpt200_trpt_200	2	1S#	WT		TCTTCTACGATGAGgACAtA	0	0	10
of_trpt1_default_raw_sub_job_trpt200_trpt_200	2	1S#	WT		TCTTCTACGATGAaAACAtA	0	0	8
of_trpt1_default_raw_sub_job_trpt200_trpt_200	2	1S#	WT		TCTTCTACGATGAtAACAtA	0	0	10
of_trpt1_default_raw_sub_job_trpt200_trpt_200	2	1S#	WT		TCTTCTACGATGAtAAaACA	0	0	1
of_trpt1_default_raw_sub_job_trpt200_trpt_200	2	1Se	SUB	e	TCTTtTACGATGAGAACAtA	0	0	10
of_trpt1_default_raw_sub_job_trpt200_trpt_200	2	1Sp	SUB	p	TCTTCTACGATGcGAACAtA	0	0	1
of_trpt1_default_raw_sub_job_trpt200_trpt_200	2	1Sp	SUB	p	TCTTCTACGATGgGAACAtA	0	0	13
of_trpt1_default_raw_sub_job_trpt200_trpt_200	2	1Sp	SUB	p	TCTTCTACGATGtGAACAtA	0	0	1
of_trpt1_default_raw_sub_job_trpt200_trpt_200	2	1Sp	SUB	p	TCTTCTACGATaAGAACAtA	0	0	4
of_trpt1_default_raw_sub_job_trpt200_trpt_200	2	1Sp	SUB	p	TCTTCTACGATcAGAACAtA	0	0	3
of_trpt1_default_raw_sub_job_trpt200_trpt_200	2	1Sp	SUB	p	TCTTCTACGATtAGAACAtA	0	0	9
of_trpt1_default_raw_sub_job_trpt200_trpt_200	2	1Sp	SUB	p	TCTTCTACGAaGAGAACAtA	0	0	7
of_trpt1_default_raw_sub_job_trpt200_trpt_200	2	1Sp	SUB	p	TCTTCTACGAcGAGAACAtA	0	0	10
of_trpt1_default_raw_sub_job_trpt200_trpt_200	2	1Sp	SUB	p	TCTTCTACGAgGAGAACAtA	0	0	2
of_trpt1_default_raw_sub_job_trpt200_trpt_200	2	1Sp	SUB	p	TCTTCTACGgTGAGAACAtA	0	0	7
of_trpt1_default_raw_sub_job_trpt200_trpt_200	2	1Sp	SUB	p	TCTTCTACGtTGAGAACAtA	0	0	1
of_trpt1_default_raw_sub_job_trpt200_trpt_200	2	1Sp	SUB	p	TCTTCTACaATGAGAACAtA	0	0	10
of_trpt1_default_raw_sub_job_trpt200_trpt_200	2	1Sp	SUB	p	TCTTCTACcATGAGAACAtA	0	0	2
of_trpt1_default_raw_sub_job_trpt200_trpt_200	2	1Sp	SUB	p	TCTTCTACtATGAGAACAtA	0	0	12
of_trpt1_default_raw_sub_job_trpt200_trpt_200	2	1Sp	SUB	p	TCTTCTAaGATGAGAACAtA	0	0	22
of_trpt1_default_raw_sub_job_trpt200_trpt_200	2	1Sp	SUB	p	TCTTCTAgGATGAGAACAtA	0	0	3
of_trpt1_default_raw_sub_job_trpt200_trpt_200	2	1Sp	SUB	p	TCTTCTAtGATGAGAACAtA	0	0	13
of_trpt1_default_raw_sub_job_trpt200_trpt_200	2	1Sp	SUB	p	TCTTCTgCGATGAGAACAtA	0	0	11
of_trpt1_default_raw_sub_job_trpt200_trpt_200	2	1Sp	SUB	p	TCTTCaACGATGAGAACAtA	0	0	4
of_trpt1_default_raw_sub_job_trpt200_trpt_200	2	1Sp	SUB	p	TCTTCcACGATGAGAACAtA	0	0	9
of_trpt1_default_raw_sub_job_trpt200_trpt_200	2	1Sp	SUB	p	TCTTaTACGATGAGAACAtA	0	0	28
of_trpt1_default_raw_sub_job_trpt200_trpt_200	2	1Sp	SUB	p	TCTTgTACGATGAGAACAtA	0	0	1
of_trpt1_default_raw_sub_job_trpt200_trpt_200	2	1Sp	SUB	p	TCTaCTACGATGAGAACAtA	0	0	6
of_trpt1_default_raw_sub_job_trpt200_trpt_200	2	1Sp	SUB	p	TCTaCTACGATGAGAAaACA	0	0	1
of_trpt1_default_raw_sub_job_trpt200_trpt_200	2	1Sp	SUB	p	TCTcCTACGATGAGAACAtA	0	0	10
of_trpt1_default_raw_sub_job_trpt200_trpt_200	2	1Sp	SUB	p	TCTgCTACGATGAGAACAtA	0	0	10
of_trpt1_default_raw_sub_job_trpt200_trpt_200	2	1Sp	SUB	p	TCaTCTACGATGAGAACAtA	0	0	7
of_trpt1_default_raw_sub_job_trpt200_trpt_200	2	1Sp	SUB	p	TCcTCTACGATGAGAACAtA	0	0	13
of_trpt1_default_raw_sub_job_trpt200_trpt_200	2	1Sp	SUB	p	TCgTCTACGATGAGAACAtA	0	0	2
of_trpt1_default_raw_sub_job_trpt200_trpt_200	2	1Sp	SUB	p	TaTTCTACGATGAGAACAaA	0	0	2
of_trpt1_default_raw_sub_job_trpt200_trpt_200	2	1Sp	SUB	p	TaTTCTACGATGAGAACAtA	0	0	48
of_trpt1_default_raw_sub_job_trpt200_trpt_200	2	1Sp	SUB	p	TaTTCTACGATGAGAAaACA	0	0	1
of_trpt1_default_raw_sub_job_trpt200_trpt_200	2	1Sp	SUB	p	TaTTCTACaATGAGAACACA	0	0	1
of_trpt1_default_raw_sub_job_trpt200_trpt_200	2	1Sp	SUB	p	TgTTCTACGATGAGAACAtA	0	0	1
of_trpt1_default_raw_sub_job_trpt200_trpt_200	2	1Sp	SUB	p	TtTTCTACGATGAGAACAtA	0	0	7
of_trpt1_default_raw_sub_job_trpt200_trpt_200	2	1Sp	SUB	p	TtTTCTACGATGAtAACACA	0	0	1
of_trpt1_default_raw_sub_job_trpt200_trpt_200	2	1Sp	SUB	p	aCTTCTACGATGAGAACAtA	0	0	6
of_trpt1_default_raw_sub_job_trpt200_trpt_200	2	1Sp	SUB	p	cCTTCTACGATGAGAACAtA	0	0	6
of_trpt1_default_raw_sub_job_trpt200_trpt_200	2	1Sp	SUB	p	gCTTCTACGATGAGAACAtA	0	0	1
of_trpt1_default_raw_sub_job_trpt200_trpt_200	2	1Sp	SUB	p	gCTTCTACGATGcGAACACA	0	0	1
of_trpt1_default_raw_sub_job_trpt200_trpt_200	2	1Sp	SUB	p	gCTgCTACGATGAGAACACA	0	0	1
of_trpt1_default_raw_sub_job_trpt200_trpt_200	2	1Sp	SUB	p	gCgTCTACGATGAGAACACA	0	0	1
of_trpt1_default_raw_sub_job_trpt200_trpt_200	2	bS#	WT		TCTTCTACGATGAGAACctA	0	0	2
of_trpt1_default_raw_sub_job_trpt200_trpt_200	2	bS#	WT		TCTTCTACGATGAGAACctc	0	0	1
of_trpt1_default_raw_sub_job_trpt200_trpt_200	2	bS#	WT		TCTTCTACGATGAGAACgtA	0	0	6
of_trpt1_default_raw_sub_job_trpt200_trpt_200	2	bS#	WT		TCTTCTACGATGAGAACttA	0	0	1
of_trpt1_default_raw_sub_job_trpt200_trpt_200	2	bSp	SUB	p	gaTTCTACGATGAGAACACA	0	0	1
of_trpt1_default_raw_sub_job_trpt200_trpt_200	3	1S#	WT		TCTTCTACGATGAcAAaAtA	0	0	1
of_trpt1_default_raw_sub_job_trpt200_trpt_200	3	1S#	WT		TCTTCTACGATGAtAAaAtA	0	0	2
of_trpt1_default_raw_sub_job_trpt200_trpt_200	3	1Sp	SUB	p	TCTTCTACGATtAtAACAtA	0	0	1
of_trpt1_default_raw_sub_job_trpt200_trpt_200	3	1Sp	SUB	p	TCTTCTACtATGAtAACAtA	0	0	1
of_trpt1_default_raw_sub_job_trpt200_trpt_200	3	1Sp	SUB	p	TCTTCTAaGATGAGAAaAtA	0	0	1
of_trpt1_default_raw_sub_job_trpt200_trpt_200	3	1Sp	SUB	p	TCTTCTAaGATaAGAACAtA	0	0	1
of_trpt1_default_raw_sub_job_trpt200_trpt_200	3	1Sp	SUB	p	TCTTCTtCGATGtGAACAtA	0	0	1
of_trpt1_default_raw_sub_job_trpt200_trpt_200	3	1Sp	SUB	p	TCTTaTACGATGAGAAaAtA	0	0	4
of_trpt1_default_raw_sub_job_trpt200_trpt_200	3	1Sp	SUB	p	TCTTaTACGATGAtAACAtA	0	0	1
of_trpt1_default_raw_sub_job_trpt200_trpt_200	3	1Sp	SUB	p	TCTTaTAaGATGAGAACAtA	0	0	1
of_trpt1_default_raw_sub_job_trpt200_trpt_200	3	1Sp	SUB	p	TCaTaTACGATGAGAACAtA	0	0	1
of_trpt1_default_raw_sub_job_trpt200_trpt_200	3	1Sp	SUB	p	TaTTCTACGATtAGAACAtA	0	0	1
of_trpt1_default_raw_sub_job_trpt200_trpt_200	3	1Sp	SUB	p	TaTTaTACGATGAGAACAtA	0	0	2
of_trpt1_default_raw_sub_job_trpt200_trpt_200	3	bS#	WT		TCTTCTACGATGAGAcaAtA	0	0	1
of_trpt1_default_raw_sub_job_trpt200_trpt_200	3	bS#	WT		TCTTCTACGATGAGAcgAtA	0	0	1
of_trpt1_default_raw_sub_job_trpt200_trpt_200	3	bS#	WT		TCTTCTACGATGAGAtgAtA	0	0	1
of_trpt1_default_raw_sub_job_trpt200_trpt_200	3	bS#	WT		TCTTCTACGATGAGttCAtt	0	0	1
of_trpt1_default_raw_sub_job_trpt200_trpt_200	3	bSp	SUB	p	TCTTCTACGAacAGAACAtA	0	0	1
of_trpt1_default_raw_sub_job_trpt200_trpt_200	3	bSp	SUB	p	TCTTCTAacATGAGAACAtA	0	0	1
of_trpt1_default_raw_sub_job_trpt200_trpt_200	4	1Sp	SUB	p	TCTTaTAaGATGAGAAaAtA	0	0	1
of_trpt1_default_raw_sub_job_trpt200_trpt_200	4	1Sp	SUB	p	TaTTCTAaGATtAGAACAtA	0	0	1
of_trpt1_default_raw_sub_job_trpt200_trpt_200	4	1Sp	SUB	p	TgTTCTtCGATGAGAACttA	0	0	1
of_trpt1_default_raw_sub_job_trpt200_trpt_200	5	1Sp	SUB	p	TCTTCTACGtTGtGtAgtCA	0	0	1
of_trpt1_default_raw_sub_job_trpt200_trpt_200	5	1Sp	SUB	p	TaTTaTAaGATGAGAAaAtA	0	0	1
of_trpt1_default_raw_sub_job_trpt200_trpt_200	5	1Sp	SUB	p	TgTTCTtCGATGtGtACAgA	0	0	1
of_trpt1_default_raw_sub_job_trpt200_trpt_200	5	bS#	WT		TCTTCTACGATGAGttgttt	0	0	1
of_trpt1_default_raw_sub_job_trpt200_trpt_200	6	1Sp	SUB	p	TCTTgTtCGtTGtGAtCAtA	0	0	1
of_trpt1_default_raw_sub_job_trpt200_trpt_200	6	bSp	SUB	p	TCTaCaACGAacAcAACAaA	0	0	1
of_trpt1_default_raw_sub_job_trpt200_trpt_200	7	1Sp	SUB	p	TCTTCTACGtTGtGttgttt	0	0	1
of_trpt1_default_raw_sub_job_trpt200_trpt_200	7	bSp	SUB	p	TCaaCaACcAacAcAACACA	0	0	1
of_trpt1_default_raw_sub_job_trpt200_trpt_200	8	bSp	SUB	p	TCTTCTtgGtTGtGtAgttt	0	0	1
of_trpt1_default_raw_sub_job_trpt200_trpt_200	10	bSp	SUB	p	TCTTgTtgGtTGtGttgttt	0	0	1
of_trpt1_default_raw_sub_job_trpt200_trpt_200	10	bSp	SUB	p	TgTTgTtgGATGtGttgttA	0	0	1
of_trpt1_default_raw_sub_job_trpt200_trpt_200	11	bSp	SUB	p	TgTTgTtgGtTGtGttgtgt	0	0	1

## Sheet: Figure 5 _ ddrdd2l
								number of reads for each fastq files
experiment	indels_perRead	indel_Subtype	indel_Type	site_ID	sequence_ROI	indel_Size(bp)	rawindel_Size(bp)	ddrd_tyr_1_200k.fq	ddrd_tyr_4_200k.fq
								Control	Albino
of_ddrd2l_default_raw_sub_job_ddrd200_ddrd_200	0	WT	WT		TGTGTTCTCAGCCTGTAGTG	0	0	37704	159100
of_ddrd2l_default_raw_sub_job_ddrd200_ddrd_200	1	bDq	DEL	q	T--GTTCTCAGCCTGTAGTG	-2	-2	1211	17482
of_ddrd2l_default_raw_sub_job_ddrd200_ddrd_200	1	bIq	INS	q	TGTgtGTTCTCAGCCTGTAGTG	2	2	27834	9475
of_ddrd2l_default_raw_sub_job_ddrd200_ddrd_200	1	bIq	INS	q	tgtgtGTGTGTGTGTTCTCAGCCTGTAGTG	10	10	1	3500
of_ddrd2l_default_raw_sub_job_ddrd200_ddrd_200	1	bDq	DEL	q	T----TCTCAGCCTGTAGTG	-4	-4	133	2556
of_ddrd2l_default_raw_sub_job_ddrd200_ddrd_200	1	bIq	INS	q	tgtgtGTGTGTGTTCTCAGCCTGTAGTG	8	8	4	2417
of_ddrd2l_default_raw_sub_job_ddrd200_ddrd_200	1	bIq	INS	q	tgtgtGTGTGTTCTCAGCCTGTAGTG	6	6	6	930
of_ddrd2l_default_raw_sub_job_ddrd200_ddrd_200	1	1Sp	SUB	p	TGTGTTCTCAGCCTcTAGTG	0	0	1	819
of_ddrd2l_default_raw_sub_job_ddrd200_ddrd_200	1	bIq	INS	q	TgtgtGTGTTCTCAGCCTGTAGTG	4	4	269	473
of_ddrd2l_default_raw_sub_job_ddrd200_ddrd_200	1	1Sp	SUB	p	TGTGTTCTCAGaCTGTAGTG	0	0	47	344
of_ddrd2l_default_raw_sub_job_ddrd200_ddrd_200	1	bDq	DEL	q	-----TCTCAGCCTGTAGTG	-6	-6	17	269
of_ddrd2l_default_raw_sub_job_ddrd200_ddrd_200	2	bDq+1Sp	DEL	p+q	T--GTTCTCAGCCTcTAGTG	-2	-2		159
of_ddrd2l_default_raw_sub_job_ddrd200_ddrd_200	1	bIq	INS	q	tgtgtGTGTGTGTGTGTTCTCAGCCTGTAGTG	12	12		142
of_ddrd2l_default_raw_sub_job_ddrd200_ddrd_200	1	1Sp	SUB	p	TGTGTTCTCAGCCTGTAtTG	0	0	12	76
of_ddrd2l_default_raw_sub_job_ddrd200_ddrd_200	2	1Sp+bIq	INS	p+q	TGTgtGTTCTCAGaCTGTAGTG	2	2	108	63
of_ddrd2l_default_raw_sub_job_ddrd200_ddrd_200	1	1Se	SUB	e	TGTGTTCTCAGCCTaTAGTG	0	0		45
of_ddrd2l_default_raw_sub_job_ddrd200_ddrd_200	1	1S#	WT		TGTGgTCTCAGCCTGTAGTG	0	0	4	44
of_ddrd2l_default_raw_sub_job_ddrd200_ddrd_200	1	1S#	WT		TGTtTTCTCAGCCTGTAGTG	0	0	3	43
of_ddrd2l_default_raw_sub_job_ddrd200_ddrd_200	1	1Sp	SUB	p	TGTGTTCTCAGtCTGTAGTG	0	0	2	41
of_ddrd2l_default_raw_sub_job_ddrd200_ddrd_200	2	bDq+1Sp	DEL	p+q	T--GTTCTCAGaCTGTAGTG	-2	-2	1	41
of_ddrd2l_default_raw_sub_job_ddrd200_ddrd_200	2	1Sp+bIq	INS	p+q	tgtgtGTGTGTGTGTTCTCAGaCTGTAGTG	10	10		40
of_ddrd2l_default_raw_sub_job_ddrd200_ddrd_200	1	1S#	WT		TGTGTTaTCAGCCTGTAGTG	0	0	4	38
of_ddrd2l_default_raw_sub_job_ddrd200_ddrd_200	1	1Sp	SUB	p	TGTGTTCTCAGCaTGTAGTG	0	0	5	38
of_ddrd2l_default_raw_sub_job_ddrd200_ddrd_200	1	1Sp	SUB	p	TGTGTTCTCAGCCTGTAGTt	0	0	6	37
of_ddrd2l_default_raw_sub_job_ddrd200_ddrd_200	1	1Sp	SUB	p	TGTGTTCTCgGCCTGTAGTG	0	0	4	37
of_ddrd2l_default_raw_sub_job_ddrd200_ddrd_200	2	1Sp	SUB	p	TaTGTTCTCAGCCTcTAGTG	0	0		37
of_ddrd2l_default_raw_sub_job_ddrd200_ddrd_200	1	1S#	WT		cGTGTTCTCAGCCTGTAGTG	0	0		34
of_ddrd2l_default_raw_sub_job_ddrd200_ddrd_200	1	bDq	DEL	q	-----TCTCAGCCTGTAGTG	-8	-8	2	30
of_ddrd2l_default_raw_sub_job_ddrd200_ddrd_200	1	1Sp	SUB	p	TGTGTTCTCtGCCTGTAGTG	0	0	5	29
of_ddrd2l_default_raw_sub_job_ddrd200_ddrd_200	1	1Sp	SUB	p	TGTGTTCTaAGCCTGTAGTG	0	0	2	27
of_ddrd2l_default_raw_sub_job_ddrd200_ddrd_200	1	1S#	WT		TGTGcTCTCAGCCTGTAGTG	0	0		24
of_ddrd2l_default_raw_sub_job_ddrd200_ddrd_200	1	1Sp	SUB	p	TGTGTTCTCAGCCTGgAGTG	0	0	2	24
of_ddrd2l_default_raw_sub_job_ddrd200_ddrd_200	1	1Sp	SUB	p	TGTGTTCTCAGCCgGTAGTG	0	0	4	24
of_ddrd2l_default_raw_sub_job_ddrd200_ddrd_200	1	1Sp	SUB	p	TGTGTTCTCAGCgTGTAGTG	0	0	3	24
of_ddrd2l_default_raw_sub_job_ddrd200_ddrd_200	2	1Sp+bIq	INS	p+q	tgtgtGTGTGTGTTCTCAGaCTGTAGTG	8	8		23
of_ddrd2l_default_raw_sub_job_ddrd200_ddrd_200	1	1S#	WT		TGTGTcCTCAGCCTGTAGTG	0	0	1	20
of_ddrd2l_default_raw_sub_job_ddrd200_ddrd_200	1	1Sp	SUB	p	TGTGTTCTCAGCCTtTAGTG	0	0	3	18
of_ddrd2l_default_raw_sub_job_ddrd200_ddrd_200	1	1Sp	SUB	p	TGTGTTCTCAaCCTGTAGTG	0	0	5	18
of_ddrd2l_default_raw_sub_job_ddrd200_ddrd_200	1	1Sp	SUB	p	TGTGTTCTCAtCCTGTAGTG	0	0	6	18
of_ddrd2l_default_raw_sub_job_ddrd200_ddrd_200	1	1S#	WT		TGTGTTgTCAGCCTGTAGTG	0	0	1	16
of_ddrd2l_default_raw_sub_job_ddrd200_ddrd_200	1	1S#	WT		TaTGTTCTCAGCCTGTAGTG	0	0	1	16
of_ddrd2l_default_raw_sub_job_ddrd200_ddrd_200	1	1Sp	SUB	p	TGTGTTCcCAGCCTGTAGTG	0	0	2	16
of_ddrd2l_default_raw_sub_job_ddrd200_ddrd_200	1	1Sp	SUB	p	TGTGTTCTCAGCCTGTAGaG	0	0	1	15
of_ddrd2l_default_raw_sub_job_ddrd200_ddrd_200	2	bDq+1Sp	DEL	p+q	T----TCTCAGCCTcTAGTG	-4	-4		15
of_ddrd2l_default_raw_sub_job_ddrd200_ddrd_200	1	1Sp	SUB	p	TGTGTTCTCAGCCTGTcGTG	0	0		14
of_ddrd2l_default_raw_sub_job_ddrd200_ddrd_200	1	1Sp	SUB	p	TGTGTTCTtAGCCTGTAGTG	0	0	1	14
of_ddrd2l_default_raw_sub_job_ddrd200_ddrd_200	1	1S#	WT		TGTaTTCTCAGCCTGTAGTG	0	0	1	13
of_ddrd2l_default_raw_sub_job_ddrd200_ddrd_200	1	1S#	WT		TtTGTTCTCAGCCTGTAGTG	0	0	8	13
of_ddrd2l_default_raw_sub_job_ddrd200_ddrd_200	1	1Sp	SUB	p	TGTGTTCTCAGCCTGTtGTG	0	0		13
of_ddrd2l_default_raw_sub_job_ddrd200_ddrd_200	1	1Sp	SUB	p	TGTGTTCTCAGCCaGTAGTG	0	0	3	13
of_ddrd2l_default_raw_sub_job_ddrd200_ddrd_200	1	1Sp	SUB	p	TGTGTTCTCAGCCcGTAGTG	0	0	4	13
of_ddrd2l_default_raw_sub_job_ddrd200_ddrd_200	1	1Sp	SUB	p	TGTGTTCTCAGCCTGTAGcG	0	0	2	12
of_ddrd2l_default_raw_sub_job_ddrd200_ddrd_200	2	bDq	DEL	q	T--GTTaTCAGCCTGTAGTG	-2	-2	1	12
of_ddrd2l_default_raw_sub_job_ddrd200_ddrd_200	2	1Se+bIq	INS	e+q	tgtgtGTGTGTGTGTTCTCAGCCTaTAGTG	10	10		11
of_ddrd2l_default_raw_sub_job_ddrd200_ddrd_200	1	1S#	WT		TGTGTTtTCAGCCTGTAGTG	0	0	2	10
of_ddrd2l_default_raw_sub_job_ddrd200_ddrd_200	1	1Sp	SUB	p	TGTGTTCTCAGCCTGTAGgG	0	0		10
of_ddrd2l_default_raw_sub_job_ddrd200_ddrd_200	1	1Sp	SUB	p	TGTGTTCTCcGCCTGTAGTG	0	0		10
of_ddrd2l_default_raw_sub_job_ddrd200_ddrd_200	1	1Sp	SUB	p	TGTGTTCTgAGCCTGTAGTG	0	0	1	10
of_ddrd2l_default_raw_sub_job_ddrd200_ddrd_200	2	1Dq	DEL	q	T-T-TTCTCAGCCTGTAGTG	-2	-2		10
of_ddrd2l_default_raw_sub_job_ddrd200_ddrd_200	2	bDq+1Sp	DEL	p+q	T----TCTCAGaCTGTAGTG	-4	-4		10
of_ddrd2l_default_raw_sub_job_ddrd200_ddrd_200	1	1Dq	DEL	q	TG-G-TCTCAGCCTGTAGTG	-1	-2	1	9
of_ddrd2l_default_raw_sub_job_ddrd200_ddrd_200	1	1Sp	SUB	p	TGTGTTCTCAGCCTGTAGTa	0	0	1	9
of_ddrd2l_default_raw_sub_job_ddrd200_ddrd_200	1	1Sp	SUB	p	TGTGTTCTCAGCtTGTAGTG	0	0	2	9
of_ddrd2l_default_raw_sub_job_ddrd200_ddrd_200	1	1Sp	SUB	p	TGTGTTCTCAGgCTGTAGTG	0	0	1	9
of_ddrd2l_default_raw_sub_job_ddrd200_ddrd_200	2	1Sp+bIq	INS	p+q	tgtgtGTGTGTGTTCTCAGCCTGTAtTG	8	8		9
of_ddrd2l_default_raw_sub_job_ddrd200_ddrd_200	1	1Sp	SUB	p	TGTGTTCTCAGCCTGTAaTG	0	0	1	8
of_ddrd2l_default_raw_sub_job_ddrd200_ddrd_200	1	1Sp	SUB	p	TGTGTTCTCAGCCTGTgGTG	0	0	2	8
of_ddrd2l_default_raw_sub_job_ddrd200_ddrd_200	1	1Sp	SUB	p	TGTGTTCaCAGCCTGTAGTG	0	0	1	8
of_ddrd2l_default_raw_sub_job_ddrd200_ddrd_200	1	bIq	INS	q	tgtgtGTGTGTGTGTGTGTTCTCAGCCTGTAGTG	14	14		8
of_ddrd2l_default_raw_sub_job_ddrd200_ddrd_200	2	1Sp	SUB	p	TGTGTTCTCAGaCTGTAtTG	0	0	2	8
of_ddrd2l_default_raw_sub_job_ddrd200_ddrd_200	2	1Sp+bIq	INS	p+q	TGTgtGTTCTCAGCCTGTAtTG	2	2	26	8
of_ddrd2l_default_raw_sub_job_ddrd200_ddrd_200	1	1S#	WT		TGTGaTCTCAGCCTGTAGTG	0	0		7
of_ddrd2l_default_raw_sub_job_ddrd200_ddrd_200	1	1Sp	SUB	p	TGTGTTCTCAGCCTGaAGTG	0	0	2	7
of_ddrd2l_default_raw_sub_job_ddrd200_ddrd_200	1	bIq	INS	q	TGTGTggTCTCAGCCTGTAGTG	2	2	22	7
of_ddrd2l_default_raw_sub_job_ddrd200_ddrd_200	2	bDq+1Sp	DEL	p+q	T--GTTCTCAGCCTGTAGaG	-2	-2	1	7
of_ddrd2l_default_raw_sub_job_ddrd200_ddrd_200	1	1S#	WT		aGTGTTCTCAGCCTGTAGTG	0	0		6
of_ddrd2l_default_raw_sub_job_ddrd200_ddrd_200	1	1Sp	SUB	p	TGTGTTCgCAGCCTGTAGTG	0	0	1	6
of_ddrd2l_default_raw_sub_job_ddrd200_ddrd_200	1	bIq	INS	q	TGTGttTTCTCAGCCTGTAGTG	2	2	8	6
of_ddrd2l_default_raw_sub_job_ddrd200_ddrd_200	2	1Sp+bIq	INS	p+q	TGTgtGTTCTCAGCgTGTAGTG	2	2	3	6
of_ddrd2l_default_raw_sub_job_ddrd200_ddrd_200	2	1Sp+bIq	INS	p+q	tgtgtGTGTGTGTGTTCTCAGCCTGTAtTG	10	10		6
of_ddrd2l_default_raw_sub_job_ddrd200_ddrd_200	2	1Sp+bIq	INS	p+q	tgtgtGTGTGTTCTCAGaCTGTAGTG	6	6		6
of_ddrd2l_default_raw_sub_job_ddrd200_ddrd_200	2	bDq+1Sp	DEL	p+q	T--GTTCTCAGCCTGTAtTG	-2	-2		6
of_ddrd2l_default_raw_sub_job_ddrd200_ddrd_200	2	bDq+1Sp	DEL	p+q	T--GTTCTCAGCgTGTAGTG	-2	-2		6
of_ddrd2l_default_raw_sub_job_ddrd200_ddrd_200	1	1S#	WT		TGcGTTCTCAGCCTGTAGTG	0	0	1	5
of_ddrd2l_default_raw_sub_job_ddrd200_ddrd_200	1	1S#	WT		gGTGTTCTCAGCCTGTAGTG	0	0		5
of_ddrd2l_default_raw_sub_job_ddrd200_ddrd_200	1	1Sp	SUB	p	TGTGTTCTCAGCCTGcAGTG	0	0	3	5
of_ddrd2l_default_raw_sub_job_ddrd200_ddrd_200	1	bIq	INS	q	TGTGTgtgtgtgtggTCTCAGCCTGTAGTG	10	10		5
of_ddrd2l_default_raw_sub_job_ddrd200_ddrd_200	2	1Se+bIq	INS	e+q	tgtgtGTGTGTGTTCTCAGCCTaTAGTG	8	8		5
of_ddrd2l_default_raw_sub_job_ddrd200_ddrd_200	2	1Sp	SUB	p	TGTGTTCTCAGaCTGTAGTt	0	0		5
of_ddrd2l_default_raw_sub_job_ddrd200_ddrd_200	2	1Sp	SUB	p	TGTGTTCTCAGaCTcTAGTG	0	0	1	5
of_ddrd2l_default_raw_sub_job_ddrd200_ddrd_200	2	1Sp	SUB	p	TGTGTTCTaAGaCTGTAGTG	0	0		5
of_ddrd2l_default_raw_sub_job_ddrd200_ddrd_200	2	bDq+1Sp	DEL	p+q	T--GTTCTCAGCCTGTAGTt	-2	-2	1	5
of_ddrd2l_default_raw_sub_job_ddrd200_ddrd_200	2	bDq+1Sp	DEL	p+q	T--GTTCTCAGCCTGTcGTG	-2	-2		5
of_ddrd2l_default_raw_sub_job_ddrd200_ddrd_200	2	bDq+1Sp	DEL	p+q	T--GTTCTCAaCCTGTAGTG	-2	-2		5
of_ddrd2l_default_raw_sub_job_ddrd200_ddrd_200	2	bDq+1Sp	DEL	p+q	T--GTTCTCtGCCTGTAGTG	-2	-2		5
of_ddrd2l_default_raw_sub_job_ddrd200_ddrd_200	2	bIq	INS	q	TGTgtGTTaTCAGCCTGTAGTG	2	2	8	5
of_ddrd2l_default_raw_sub_job_ddrd200_ddrd_200	3	1Sp+bIq	INS	p+q	TGTgtGTTCTCAGaCTGTAtTG	2	2	5	5
of_ddrd2l_default_raw_sub_job_ddrd200_ddrd_200	1	1Dq	DEL	q	-GTGTTCTCAGCCTGTAGTG	-1	-1		4
of_ddrd2l_default_raw_sub_job_ddrd200_ddrd_200	1	1Sp	SUB	p	TGTGTTCTCAcCCTGTAGTG	0	0	2	4
of_ddrd2l_default_raw_sub_job_ddrd200_ddrd_200	1	bIq	INS	q	TGTGtaTTCTCAGCCTGTAGTG	2	2		4
of_ddrd2l_default_raw_sub_job_ddrd200_ddrd_200	1	bIq	INS	q	TGTGtgtgtgtgttTTCTCAGCCTGTAGTG	10	10		4
of_ddrd2l_default_raw_sub_job_ddrd200_ddrd_200	1	bIq	INS	q	TGTttGTTCTCAGCCTGTAGTG	2	2	12	4
of_ddrd2l_default_raw_sub_job_ddrd200_ddrd_200	2	1Sp	SUB	p	TGTGTTCTCAGaCTGTAGaG	0	0		4
of_ddrd2l_default_raw_sub_job_ddrd200_ddrd_200	2	1Sp	SUB	p	TGTtTTCTCAGaCTGTAGTG	0	0		4
of_ddrd2l_default_raw_sub_job_ddrd200_ddrd_200	2	1Sp+bIq	INS	p+q	tgtgtGTGTGTGTGTTCTCAGCCTcTAGTG	10	10		4
of_ddrd2l_default_raw_sub_job_ddrd200_ddrd_200	2	1Sp+bIq	INS	p+q	tgtgtGTGTGTGTTCTCAGCCgGTAGTG	8	8		4
of_ddrd2l_default_raw_sub_job_ddrd200_ddrd_200	2	1Sp+bIq	INS	p+q	tgtgtGTGTGTTCTCAGCCTGTAtTG	6	6		4
of_ddrd2l_default_raw_sub_job_ddrd200_ddrd_200	2	bDq+1Sp	DEL	p+q	T--GTTCTCgGCCTGTAGTG	-2	-2		4
of_ddrd2l_default_raw_sub_job_ddrd200_ddrd_200	2	bDq+1Sp	DEL	p+q	T--GTTCTaAGCCTGTAGTG	-2	-2		4
of_ddrd2l_default_raw_sub_job_ddrd200_ddrd_200	0		WT		TGTGTTCTnAGCCTGTAGTG	0	0		3
of_ddrd2l_default_raw_sub_job_ddrd200_ddrd_200	0	1I#	WT		TGTGTgTcCTCAGCCTGTAGTG	0	2	6	3
of_ddrd2l_default_raw_sub_job_ddrd200_ddrd_200	1	1S#	WT		TGTcTTCTCAGCCTGTAGTG	0	0	1	3
of_ddrd2l_default_raw_sub_job_ddrd200_ddrd_200	1	1S#	WT		TGgGTTCTCAGCCTGTAGTG	0	0		3
of_ddrd2l_default_raw_sub_job_ddrd200_ddrd_200	1	bDq	DEL	q	-----TCTCAGCCTGTAGTG	-10	-10		3
of_ddrd2l_default_raw_sub_job_ddrd200_ddrd_200	1	bIq	INS	q	TGTGtgtgtgttTTCTCAGCCTGTAGTG	8	8		3
of_ddrd2l_default_raw_sub_job_ddrd200_ddrd_200	1	bIq	INS	q	TGTatGTTCTCAGCCTGTAGTG	2	2	1	3
of_ddrd2l_default_raw_sub_job_ddrd200_ddrd_200	2	1Sp	SUB	p	TGTGTTCTaAGCCTGTAtTG	0	0		3
of_ddrd2l_default_raw_sub_job_ddrd200_ddrd_200	2	1Sp	SUB	p	TGTGgTCTCAGCCTGgAGTG	0	0		3
of_ddrd2l_default_raw_sub_job_ddrd200_ddrd_200	2	1Sp	SUB	p	TGTtTTCTCAGCaTGTAGTG	0	0		3
of_ddrd2l_default_raw_sub_job_ddrd200_ddrd_200	2	1Sp+bIq	INS	p+q	TGTgtGTTCTCAGCCTGTAGTt	2	2	2	3
of_ddrd2l_default_raw_sub_job_ddrd200_ddrd_200	2	1Sp+bIq	INS	p+q	TGTgtGTTCTCAGCCTGgAGTG	2	2	1	3
of_ddrd2l_default_raw_sub_job_ddrd200_ddrd_200	2	1Sp+bIq	INS	p+q	TGTgtGTTCTCAtCCTGTAGTG	2	2	9	3
of_ddrd2l_default_raw_sub_job_ddrd200_ddrd_200	2	1Sp+bIq	INS	p+q	TGTgtGTTCTCtGCCTGTAGTG	2	2	7	3
of_ddrd2l_default_raw_sub_job_ddrd200_ddrd_200	2	1Sp+bIq	INS	p+q	tgtgtGTGTGTGTGTTCTCAGCgTGTAGTG	10	10		3
of_ddrd2l_default_raw_sub_job_ddrd200_ddrd_200	2	1Sp+bIq	INS	p+q	tgtgtGTGTGTGTTCTCtGCCTGTAGTG	8	8		3
of_ddrd2l_default_raw_sub_job_ddrd200_ddrd_200	2	1Sp+bIq	INS	p+q	tgtgtGTGTGTGTTCTaAGCCTGTAGTG	8	8		3
of_ddrd2l_default_raw_sub_job_ddrd200_ddrd_200	2	bDq	DEL	q	T--GTcCTCAGCCTGTAGTG	-2	-2		3
of_ddrd2l_default_raw_sub_job_ddrd200_ddrd_200	2	bDq	DEL	q	T--aTTCTCAGCCTGTAGTG	-2	-2		3
of_ddrd2l_default_raw_sub_job_ddrd200_ddrd_200	2	bDq	DEL	q	TG--cTCTCAGCCTGTAGTG	-2	-2		3
of_ddrd2l_default_raw_sub_job_ddrd200_ddrd_200	2	bDq+1Sp	DEL	p+q	T----TCTCgGCCTGTAGTG	-4	-4		3
of_ddrd2l_default_raw_sub_job_ddrd200_ddrd_200	2	bDq+1Sp	DEL	p+q	T--GTTCTCAGCCTGTAGTa	-2	-2		3
of_ddrd2l_default_raw_sub_job_ddrd200_ddrd_200	2	bDq+1Sp	DEL	p+q	T--GTTCTCAGCCTGTAGTc	-2	-2		3
of_ddrd2l_default_raw_sub_job_ddrd200_ddrd_200	2	bDq+1Sp	DEL	p+q	T--GTTCTCAGCCTGaAGTG	-2	-2		3
of_ddrd2l_default_raw_sub_job_ddrd200_ddrd_200	2	bDq+1Sp	DEL	p+q	T--GTTCTCAGCaTGTAGTG	-2	-2		3
of_ddrd2l_default_raw_sub_job_ddrd200_ddrd_200	2	bIq	INS	q	tgtgtGTGTGTGTGTTaTCAGCCTGTAGTG	10	10		3
of_ddrd2l_default_raw_sub_job_ddrd200_ddrd_200	2	bSp	SUB	p	TGTGTTCTCAGaaTGTAGTG	0	0		3
of_ddrd2l_default_raw_sub_job_ddrd200_ddrd_200	0	1D#	WT		TGTGTTCTCAGCCTGTAGT-	0	-1		2
of_ddrd2l_default_raw_sub_job_ddrd200_ddrd_200	1	1Dq	DEL	q	T-TGTTCTCAGCCTGTAGTG	-1	-1		2
of_ddrd2l_default_raw_sub_job_ddrd200_ddrd_200	1	1Dq	DEL	q	TGT-TT-TCAGCCTGTAGTG	-1	-2		2
of_ddrd2l_default_raw_sub_job_ddrd200_ddrd_200	1	1Ip	INS	p	TGTGTTCTCAGCCTGTAGaTG	1	1		2
of_ddrd2l_default_raw_sub_job_ddrd200_ddrd_200	1	1S#	WT		TGTGTgCTCAGCCTGTAGTG	0	0	1	2
of_ddrd2l_default_raw_sub_job_ddrd200_ddrd_200	1	1S#	WT		TGaGTTCTCAGCCTGTAGTG	0	0		2
of_ddrd2l_default_raw_sub_job_ddrd200_ddrd_200	1	1Sp	SUB	p	TGTGTTCTCAGCCTGTAGTc	0	0	2	2
of_ddrd2l_default_raw_sub_job_ddrd200_ddrd_200	1	1Sp	SUB	p	TGTGTTCTCAGCCTGTAcTG	0	0	1	2
of_ddrd2l_default_raw_sub_job_ddrd200_ddrd_200	1	bDq	DEL	q	-----TCTCAGCCTGTAGTG	-12	-12	4	2
of_ddrd2l_default_raw_sub_job_ddrd200_ddrd_200	1	bDq	DEL	q	TGTG--CTCAGCCTGTAGTG	-2	-2		2
of_ddrd2l_default_raw_sub_job_ddrd200_ddrd_200	1	bIq	INS	q	TGTGTgtgtggTCTCAGCCTGTAGTG	6	6		2
of_ddrd2l_default_raw_sub_job_ddrd200_ddrd_200	1	bIq	INS	q	TGTGTgtgtgtggTCTCAGCCTGTAGTG	8	8		2
of_ddrd2l_default_raw_sub_job_ddrd200_ddrd_200	1	bIq	INS	q	TGTGTgtgtgtgtgtgaTCTCAGCCTGTAGTG	12	12		2
of_ddrd2l_default_raw_sub_job_ddrd200_ddrd_200	1	bIq	INS	q	TGTGtgtgtgtgtgttTTCTCAGCCTGTAGTG	12	12		2
of_ddrd2l_default_raw_sub_job_ddrd200_ddrd_200	1	bIq	INS	q	TGggTGTTCTCAGCCTGTAGTG	2	2	3	2
of_ddrd2l_default_raw_sub_job_ddrd200_ddrd_200	1	bIq	INS	q	tgtgtgtaTGTGTGTTCTCAGCCTGTAGTG	10	10		2
of_ddrd2l_default_raw_sub_job_ddrd200_ddrd_200	2	1S#	WT		TGTtTTaTCAGCCTGTAGTG	0	0		2
of_ddrd2l_default_raw_sub_job_ddrd200_ddrd_200	2	1Se+bDq	DEL	e+q	T----TCTCAGCCTaTAGTG	-4	-4		2
of_ddrd2l_default_raw_sub_job_ddrd200_ddrd_200	2	1Sp	SUB	p	TGTGTTCTCAGCCTcTAtTG	0	0		2
of_ddrd2l_default_raw_sub_job_ddrd200_ddrd_200	2	1Sp	SUB	p	TGTGTTCTCAGCgTGTAGTt	0	0		2
of_ddrd2l_default_raw_sub_job_ddrd200_ddrd_200	2	1Sp	SUB	p	TGTGTTCTCAGaCTGTAGTc	0	0		2
of_ddrd2l_default_raw_sub_job_ddrd200_ddrd_200	2	1Sp	SUB	p	TGTGTTCTCAtCCTGTAtTG	0	0		2
of_ddrd2l_default_raw_sub_job_ddrd200_ddrd_200	2	1Sp	SUB	p	TGTGTTCTCtGaCTGTAGTG	0	0		2
of_ddrd2l_default_raw_sub_job_ddrd200_ddrd_200	2	1Sp	SUB	p	TGTGTTCTaAGCaTGTAGTG	0	0		2
of_ddrd2l_default_raw_sub_job_ddrd200_ddrd_200	2	1Sp	SUB	p	TGTGTTaTCAGCCTcTAGTG	0	0		2
of_ddrd2l_default_raw_sub_job_ddrd200_ddrd_200	2	1Sp	SUB	p	TGTGTTaTCAGCaTGTAGTG	0	0		2
of_ddrd2l_default_raw_sub_job_ddrd200_ddrd_200	2	1Sp	SUB	p	TGTGTTgTCAGaCTGTAGTG	0	0		2
of_ddrd2l_default_raw_sub_job_ddrd200_ddrd_200	2	1Sp	SUB	p	TGTGaTCTCAGaCTGTAGTG	0	0		2
of_ddrd2l_default_raw_sub_job_ddrd200_ddrd_200	2	1Sp	SUB	p	TGTtTTCTCAGCCTGTAGTt	0	0		2
of_ddrd2l_default_raw_sub_job_ddrd200_ddrd_200	2	1Sp+bIq	INS	p+q	TGTgtGTTCTCAGCCTcTAGTG	2	2	4	2
of_ddrd2l_default_raw_sub_job_ddrd200_ddrd_200	2	1Sp+bIq	INS	p+q	TGTgtGTTCTCAGCCTtTAGTG	2	2	4	2
of_ddrd2l_default_raw_sub_job_ddrd200_ddrd_200	2	1Sp+bIq	INS	p+q	TGTgtGTTCTCAGCaTGTAGTG	2	2	8	2
of_ddrd2l_default_raw_sub_job_ddrd200_ddrd_200	2	1Sp+bIq	INS	p+q	TGTgtGTTCTCAaCCTGTAGTG	2	2	1	2
of_ddrd2l_default_raw_sub_job_ddrd200_ddrd_200	2	1Sp+bIq	INS	p+q	TGTgtGTTCTCgGCCTGTAGTG	2	2	3	2
of_ddrd2l_default_raw_sub_job_ddrd200_ddrd_200	2	1Sp+bIq	INS	p+q	TgtgtGTGTTCTCAGaCTGTAGTG	4	4	2	2
of_ddrd2l_default_raw_sub_job_ddrd200_ddrd_200	2	1Sp+bIq	INS	p+q	tgtgtGTGTGTGTGTGTTCTCAGaCTGTAGTG	12	12		2
of_ddrd2l_default_raw_sub_job_ddrd200_ddrd_200	2	1Sp+bIq	INS	p+q	tgtgtGTGTGTGTGTTCTCAGCCTGTAGTt	10	10		2
of_ddrd2l_default_raw_sub_job_ddrd200_ddrd_200	2	1Sp+bIq	INS	p+q	tgtgtGTGTGTGTGTTCTCAGCCTGTAGaG	10	10		2
of_ddrd2l_default_raw_sub_job_ddrd200_ddrd_200	2	1Sp+bIq	INS	p+q	tgtgtGTGTGTGTTCTCAGCCTcTAGTG	8	8		2
of_ddrd2l_default_raw_sub_job_ddrd200_ddrd_200	2	1Sp+bIq	INS	p+q	tgtgtGTGTGTGTTCTCAGCgTGTAGTG	8	8		2
of_ddrd2l_default_raw_sub_job_ddrd200_ddrd_200	2	bDq	DEL	q	T--GTTgTCAGCCTGTAGTG	-2	-2		2
of_ddrd2l_default_raw_sub_job_ddrd200_ddrd_200	2	bDq+1Sp	DEL	p+q	T----TCTCAGCCTGTAGTt	-4	-4		2
of_ddrd2l_default_raw_sub_job_ddrd200_ddrd_200	2	bDq+1Sp	DEL	p+q	T----TCTCAGCaTGTAGTG	-4	-4		2
of_ddrd2l_default_raw_sub_job_ddrd200_ddrd_200	2	bDq+1Sp	DEL	p+q	T----TCTCAtCCTGTAGTG	-4	-4		2
of_ddrd2l_default_raw_sub_job_ddrd200_ddrd_200	2	bDq+1Sp	DEL	p+q	T--GTTCTCAGtCTGTAGTG	-2	-2		2
of_ddrd2l_default_raw_sub_job_ddrd200_ddrd_200	2	bDq+1Sp	DEL	p+q	T--GTTCTCAtCCTGTAGTG	-2	-2	1	2
of_ddrd2l_default_raw_sub_job_ddrd200_ddrd_200	2	bIq	INS	q	tgtgtGTGTGTGTGTTtTCAGCCTGTAGTG	10	10		2
of_ddrd2l_default_raw_sub_job_ddrd200_ddrd_200	2	bIq	INS	q	tgtgtGTGTGTGTTaTCAGCCTGTAGTG	8	8		2
of_ddrd2l_default_raw_sub_job_ddrd200_ddrd_200	2	bSp	SUB	p	TGTGTTCTCAGagTGTAGTG	0	0	1	2
of_ddrd2l_default_raw_sub_job_ddrd200_ddrd_200	2	bSp	SUB	p	TGTGTTCTCAtaCTGTAGTG	0	0		2
of_ddrd2l_default_raw_sub_job_ddrd200_ddrd_200	3	1Dq+1Sp	DEL	p+q	T-T-TTCTCAGCCTcTAGTG	-2	-2		2
of_ddrd2l_default_raw_sub_job_ddrd200_ddrd_200	3	1Sp	SUB	p	TGTGTTaTCtGaCTGTAGTG	0	0		2
of_ddrd2l_default_raw_sub_job_ddrd200_ddrd_200	3	1Sp+bIq	INS	p+q	TGTgtGTTCTCAGaCTGTAGaG	2	2	1	2
of_ddrd2l_default_raw_sub_job_ddrd200_ddrd_200	3	1Sp+bIq	INS	p+q	tgtgtGTGTGTGTGTTCTCAGaCTGTAtTG	10	10		2
of_ddrd2l_default_raw_sub_job_ddrd200_ddrd_200	3	1Sp+bIq	INS	p+q	tgtgtGTGTGTGTTCTCAGaCTGTAtTG	8	8		2
of_ddrd2l_default_raw_sub_job_ddrd200_ddrd_200	0	1I#	WT		TGTGTgTaCTCAGCCTGTAGTG	0	2	1	1
of_ddrd2l_default_raw_sub_job_ddrd200_ddrd_200	1	1S#	WT		TGTGTaCTCAGCCTGTAGTG	0	0		1
of_ddrd2l_default_raw_sub_job_ddrd200_ddrd_200	1	1S#	WT		TcTGTTCTCAGCCTGTAGTG	0	0		1
of_ddrd2l_default_raw_sub_job_ddrd200_ddrd_200	1	1Sp	SUB	p	TGTGTgTgCTCAGaCTGTAGTG	0	2		1
of_ddrd2l_default_raw_sub_job_ddrd200_ddrd_200	1	bDq	DEL	q	-----------CCTGTAGTG	-29	-29		1
of_ddrd2l_default_raw_sub_job_ddrd200_ddrd_200	1	bDq	DEL	q	-----TCTCAGCCTGTAGTG	-16	-16		1
of_ddrd2l_default_raw_sub_job_ddrd200_ddrd_200	1	bDq	DEL	q	-----TCTCAGCCTGTAGTG	-14	-14		1
of_ddrd2l_default_raw_sub_job_ddrd200_ddrd_200	1	bDq	DEL	q	-----TCTCAGCCTGTAGTG	-5	-5		1
of_ddrd2l_default_raw_sub_job_ddrd200_ddrd_200	1	bDq	DEL	q	--TGTTCTCAGCCTGTAGTG	-3	-3		1
of_ddrd2l_default_raw_sub_job_ddrd200_ddrd_200	1	bIq	INS	q	TGTGTgTgtgtgtgCTCAGCCTGTAGTG	7	8		1
of_ddrd2l_default_raw_sub_job_ddrd200_ddrd_200	1	bIq	INS	q	TGTGTgTgtgtgtgtgCTCAGCCTGTAGTG	9	10		1
of_ddrd2l_default_raw_sub_job_ddrd200_ddrd_200	1	bIq	INS	q	TGTGTgaTCTCAGCCTGTAGTG	2	2	5	1
of_ddrd2l_default_raw_sub_job_ddrd200_ddrd_200	1	bIq	INS	q	TGTGTgtgaTCTCAGCCTGTAGTG	4	4		1
of_ddrd2l_default_raw_sub_job_ddrd200_ddrd_200	1	bIq	INS	q	TGTGTgtgcTCTCAGCCTGTAGTG	4	4		1
of_ddrd2l_default_raw_sub_job_ddrd200_ddrd_200	1	bIq	INS	q	TGTGTgtgtgcTCTCAGCCTGTAGTG	6	6		1
of_ddrd2l_default_raw_sub_job_ddrd200_ddrd_200	1	bIq	INS	q	TGTGTgtgtgtgtgTcCTCAGCCTGTAGTG	9	10		1
of_ddrd2l_default_raw_sub_job_ddrd200_ddrd_200	1	bIq	INS	q	TGTGTgtgtgtgtgaTCTCAGCCTGTAGTG	10	10		1
of_ddrd2l_default_raw_sub_job_ddrd200_ddrd_200	1	bIq	INS	q	TGTGTgtgtgtgtgcTCTCAGCCTGTAGTG	10	10		1
of_ddrd2l_default_raw_sub_job_ddrd200_ddrd_200	1	bIq	INS	q	TGTGTtgTCTCAGCCTGTAGTG	2	2		1
of_ddrd2l_default_raw_sub_job_ddrd200_ddrd_200	1	bIq	INS	q	TGTGtgtgtgtaTTCTCAGCCTGTAGTG	8	8		1
of_ddrd2l_default_raw_sub_job_ddrd200_ddrd_200	1	bIq	INS	q	TGTGtgtgtgtgtgtaTTCTCAGCCTGTAGTG	12	12		1
of_ddrd2l_default_raw_sub_job_ddrd200_ddrd_200	1	bIq	INS	q	TGTgcGTTCTCAGCCTGTAGTG	2	2	7	1
of_ddrd2l_default_raw_sub_job_ddrd200_ddrd_200	1	bIq	INS	q	TGTggGTTCTCAGCCTGTAGTG	2	2	4	1
of_ddrd2l_default_raw_sub_job_ddrd200_ddrd_200	1	bIq	INS	q	TGTgtgcGTTCTCAGCCTGTAGTG	4	4		1
of_ddrd2l_default_raw_sub_job_ddrd200_ddrd_200	1	bIq	INS	q	TGTgtgtgtgaGTTCTCAGCCTGTAGTG	8	8		1
of_ddrd2l_default_raw_sub_job_ddrd200_ddrd_200	1	bIq	INS	q	TGagTGTTCTCAGCCTGTAGTG	2	2	1	1
of_ddrd2l_default_raw_sub_job_ddrd200_ddrd_200	1	bIq	INS	q	TGagtgtgtgtgTGTTCTCAGCCTGTAGTG	10	10		1
of_ddrd2l_default_raw_sub_job_ddrd200_ddrd_200	1	bIq	INS	q	TGtgtaTGTTCTCAGCCTGTAGTG	4	4		1
of_ddrd2l_default_raw_sub_job_ddrd200_ddrd_200	1	bIq	INS	q	TGtgtcTGTTCTCAGCCTGTAGTG	4	4		1
of_ddrd2l_default_raw_sub_job_ddrd200_ddrd_200	1	bIq	INS	q	TGtgtgtgtaTGTTCTCAGCCTGTAGTG	8	8		1
of_ddrd2l_default_raw_sub_job_ddrd200_ddrd_200	1	bIq	INS	q	TGtgtgtgtcTGTTCTCAGCCTGTAGTG	8	8		1
of_ddrd2l_default_raw_sub_job_ddrd200_ddrd_200	1	bIq	INS	q	TGtgtgtgttTGTTCTCAGCCTGTAGTG	8	8		1
of_ddrd2l_default_raw_sub_job_ddrd200_ddrd_200	1	bIq	INS	q	TGtgttTGTTCTCAGCCTGTAGTG	4	4		1
of_ddrd2l_default_raw_sub_job_ddrd200_ddrd_200	1	bIq	INS	q	TgtgtgtgaGTGTTCTCAGCCTGTAGTG	8	8		1
of_ddrd2l_default_raw_sub_job_ddrd200_ddrd_200	1	bIq	INS	q	TgtgtgtgtgcGTGTTCTCAGCCTGTAGTG	10	10		1
of_ddrd2l_default_raw_sub_job_ddrd200_ddrd_200	1	bIq	INS	q	TgtgtgtgtggGTGTTCTCAGCCTGTAGTG	10	10		1
of_ddrd2l_default_raw_sub_job_ddrd200_ddrd_200	1	bIq	INS	q	tgtgaGTGTGTGTGTTCTCAGCCTGTAGTG	10	10		1
of_ddrd2l_default_raw_sub_job_ddrd200_ddrd_200	1	bIq	INS	q	tgtgcGTGTGTGTTCTCAGCCTGTAGTG	8	8		1
of_ddrd2l_default_raw_sub_job_ddrd200_ddrd_200	1	bIq	INS	q	tgtgtGTGTGTGTGTGTGTGTGTTCTCAGCCTGTAGTG	18	18		1
of_ddrd2l_default_raw_sub_job_ddrd200_ddrd_200	1	bIq	INS	q	tgtgtggGTGTGTGTTCTCAGCCTGTAGTG	10	10		1
of_ddrd2l_default_raw_sub_job_ddrd200_ddrd_200	1	bIq	INS	q	tgtgtggGTGTGTTCTCAGCCTGTAGTG	8	8		1
of_ddrd2l_default_raw_sub_job_ddrd200_ddrd_200	1	bIq	INS	q	tgtgtgtgtaTGTGTTCTCAGCCTGTAGTG	10	10		1
of_ddrd2l_default_raw_sub_job_ddrd200_ddrd_200	1	bIq	INS	q	tgtgtgtgttTGTGTTCTCAGCCTGTAGTG	10	10		1
of_ddrd2l_default_raw_sub_job_ddrd200_ddrd_200	2	1Dq+1Sp	DEL	p+q	-GTGTTCTCAGCCTGTAGgG	-1	-1		1
of_ddrd2l_default_raw_sub_job_ddrd200_ddrd_200	2	1S#	WT		TGTGgTgTCAGCCTGTAGTG	0	0		1
of_ddrd2l_default_raw_sub_job_ddrd200_ddrd_200	2	1S#	WT		TGcGgTCTCAGCCTGTAGTG	0	0		1
of_ddrd2l_default_raw_sub_job_ddrd200_ddrd_200	2	1Se+1Sp	SUB	e+p	TGTGTTCTCAGaCTaTAGTG	0	0		1
of_ddrd2l_default_raw_sub_job_ddrd200_ddrd_200	2	1Se+bDq	DEL	e+q	-----TCTCAGCCTaTAGTG	-6	-6		1
of_ddrd2l_default_raw_sub_job_ddrd200_ddrd_200	2	1Se+bDq	DEL	e+q	T--GTTCTCAGCCTaTAGTG	-2	-2	1	1
of_ddrd2l_default_raw_sub_job_ddrd200_ddrd_200	2	1Se+bIq	INS	e+q	TGTgtGTTCTCAGCCTaTAGTG	2	2	1	1
of_ddrd2l_default_raw_sub_job_ddrd200_ddrd_200	2	1Se+bIq	INS	e+q	tgtgtGTGTGTGTGTGTTCTCAGCCTaTAGTG	12	12		1
of_ddrd2l_default_raw_sub_job_ddrd200_ddrd_200	2	1Sp	SUB	p	TGTGTTCTCAGCCTGaAGaG	0	0		1
of_ddrd2l_default_raw_sub_job_ddrd200_ddrd_200	2	1Sp	SUB	p	TGTGTTCTCAGCCTcTAGaG	0	0		1
of_ddrd2l_default_raw_sub_job_ddrd200_ddrd_200	2	1Sp	SUB	p	TGTGTTCTCAGCCTtTAGTt	0	0		1
of_ddrd2l_default_raw_sub_job_ddrd200_ddrd_200	2	1Sp	SUB	p	TGTGTTCTCAGCCaGTAGTt	0	0		1
of_ddrd2l_default_raw_sub_job_ddrd200_ddrd_200	2	1Sp	SUB	p	TGTGTTCTCAGCCgGgAGTG	0	0		1
of_ddrd2l_default_raw_sub_job_ddrd200_ddrd_200	2	1Sp	SUB	p	TGTGTTCTCAGCaTGTAGTc	0	0		1
of_ddrd2l_default_raw_sub_job_ddrd200_ddrd_200	2	1Sp	SUB	p	TGTGTTCTCAGCgTGTAtTG	0	0		1
of_ddrd2l_default_raw_sub_job_ddrd200_ddrd_200	2	1Sp	SUB	p	TGTGTTCTCAGaCTGTAaTG	0	0		1
of_ddrd2l_default_raw_sub_job_ddrd200_ddrd_200	2	1Sp	SUB	p	TGTGTTCTCAGaCTGTcGTG	0	0		1
of_ddrd2l_default_raw_sub_job_ddrd200_ddrd_200	2	1Sp	SUB	p	TGTGTTCTCAGaCTGTgGTG	0	0		1
of_ddrd2l_default_raw_sub_job_ddrd200_ddrd_200	2	1Sp	SUB	p	TGTGTTCTCAGaCTGTtGTG	0	0		1
of_ddrd2l_default_raw_sub_job_ddrd200_ddrd_200	2	1Sp	SUB	p	TGTGTTCTCAGaCTtTAGTG	0	0		1
of_ddrd2l_default_raw_sub_job_ddrd200_ddrd_200	2	1Sp	SUB	p	TGTGTTCTCAGaCaGTAGTG	0	0		1
of_ddrd2l_default_raw_sub_job_ddrd200_ddrd_200	2	1Sp	SUB	p	TGTGTTCTCAGaCgGTAGTG	0	0		1
of_ddrd2l_default_raw_sub_job_ddrd200_ddrd_200	2	1Sp	SUB	p	TGTGTTCTCAcCCTGTcGTG	0	0		1
of_ddrd2l_default_raw_sub_job_ddrd200_ddrd_200	2	1Sp	SUB	p	TGTGTTCTCAcCCTcTAGTG	0	0		1
of_ddrd2l_default_raw_sub_job_ddrd200_ddrd_200	2	1Sp	SUB	p	TGTGTTCTCAcCCaGTAGTG	0	0		1
of_ddrd2l_default_raw_sub_job_ddrd200_ddrd_200	2	1Sp	SUB	p	TGTGTTCTCAtCCTGTAGTt	0	0		1
of_ddrd2l_default_raw_sub_job_ddrd200_ddrd_200	2	1Sp	SUB	p	TGTGTTCTCAtCtTGTAGTG	0	0		1
of_ddrd2l_default_raw_sub_job_ddrd200_ddrd_200	2	1Sp	SUB	p	TGTGTTCTCtGCCTGTAGgG	0	0		1
of_ddrd2l_default_raw_sub_job_ddrd200_ddrd_200	2	1Sp	SUB	p	TGTGTTCTCtGCCTGTcGTG	0	0		1
of_ddrd2l_default_raw_sub_job_ddrd200_ddrd_200	2	1Sp	SUB	p	TGTGTTCTCtGgCTGTAGTG	0	0		1
of_ddrd2l_default_raw_sub_job_ddrd200_ddrd_200	2	1Sp	SUB	p	TGTGTTCTaAGCCTGaAGTG	0	0		1
of_ddrd2l_default_raw_sub_job_ddrd200_ddrd_200	2	1Sp	SUB	p	TGTGTTCTaAGCCTcTAGTG	0	0		1
of_ddrd2l_default_raw_sub_job_ddrd200_ddrd_200	2	1Sp	SUB	p	TGTGTTCTaAcCCTGTAGTG	0	0		1
of_ddrd2l_default_raw_sub_job_ddrd200_ddrd_200	2	1Sp	SUB	p	TGTGTTCTgAGCgTGTAGTG	0	0		1
of_ddrd2l_default_raw_sub_job_ddrd200_ddrd_200	2	1Sp	SUB	p	TGTGTTaTCAGaCTGTAGTG	0	0		1
of_ddrd2l_default_raw_sub_job_ddrd200_ddrd_200	2	1Sp	SUB	p	TGTGTTaTCAGgCTGTAGTG	0	0		1
of_ddrd2l_default_raw_sub_job_ddrd200_ddrd_200	2	1Sp	SUB	p	TGTGTTaTCAcCCTGTAGTG	0	0		1
of_ddrd2l_default_raw_sub_job_ddrd200_ddrd_200	2	1Sp	SUB	p	TGTGTTaTaAGCCTGTAGTG	0	0		1
of_ddrd2l_default_raw_sub_job_ddrd200_ddrd_200	2	1Sp	SUB	p	TGTGTTgTCAGCCTGTAtTG	0	0		1
of_ddrd2l_default_raw_sub_job_ddrd200_ddrd_200	2	1Sp	SUB	p	TGTGTTgTCAGCgTGTAGTG	0	0		1
of_ddrd2l_default_raw_sub_job_ddrd200_ddrd_200	2	1Sp	SUB	p	TGTGTaCTCAGCCTGgAGTG	0	0		1
of_ddrd2l_default_raw_sub_job_ddrd200_ddrd_200	2	1Sp	SUB	p	TGTGTgCTCAGCCTcTAGTG	0	0		1
of_ddrd2l_default_raw_sub_job_ddrd200_ddrd_200	2	1Sp	SUB	p	TGTGcTCTCAGCCTcTAGTG	0	0		1
of_ddrd2l_default_raw_sub_job_ddrd200_ddrd_200	2	1Sp	SUB	p	TGTGgTCTCAGCCTGTAGgG	0	0		1
of_ddrd2l_default_raw_sub_job_ddrd200_ddrd_200	2	1Sp	SUB	p	TGTGgTCTCAGCCTtTAGTG	0	0		1
of_ddrd2l_default_raw_sub_job_ddrd200_ddrd_200	2	1Sp	SUB	p	TGTGgTCTCAGCCgGTAGTG	0	0		1
of_ddrd2l_default_raw_sub_job_ddrd200_ddrd_200	2	1Sp	SUB	p	TGTGgTCTgAGCCTGTAGTG	0	0		1
of_ddrd2l_default_raw_sub_job_ddrd200_ddrd_200	2	1Sp	SUB	p	TGTcTTCTCAGaCTGTAGTG	0	0		1
of_ddrd2l_default_raw_sub_job_ddrd200_ddrd_200	2	1Sp	SUB	p	TGTtTTCTCAGCCTGTAtTG	0	0		1
of_ddrd2l_default_raw_sub_job_ddrd200_ddrd_200	2	1Sp	SUB	p	TGTtTTCTCAGCCTtTAGTG	0	0		1
of_ddrd2l_default_raw_sub_job_ddrd200_ddrd_200	2	1Sp	SUB	p	TGTtTTCTCAcCCTGTAGTG	0	0		1
of_ddrd2l_default_raw_sub_job_ddrd200_ddrd_200	2	1Sp	SUB	p	TGTtTTCTaAGCCTGTAGTG	0	0		1
of_ddrd2l_default_raw_sub_job_ddrd200_ddrd_200	2	1Sp	SUB	p	TGgGTTCTCAGCCgGTAGTG	0	0		1
of_ddrd2l_default_raw_sub_job_ddrd200_ddrd_200	2	1Sp	SUB	p	TcTGTTCTCAGaCTGTAGTG	0	0		1
of_ddrd2l_default_raw_sub_job_ddrd200_ddrd_200	2	1Sp	SUB	p	TtTGTTCTCAGCCTGTAGTt	0	0		1
of_ddrd2l_default_raw_sub_job_ddrd200_ddrd_200	2	1Sp	SUB	p	TtTGTTCTCAGaCTGTAGTG	0	0		1
of_ddrd2l_default_raw_sub_job_ddrd200_ddrd_200	2	1Sp+bIq	INS	p+q	TGTGTgTgtgtgtgtgCTCtGCCTGTAGTG	9	10		1
of_ddrd2l_default_raw_sub_job_ddrd200_ddrd_200	2	1Sp+bIq	INS	p+q	TGTGTggTCTCAGaCTGTAGTG	2	2		1
of_ddrd2l_default_raw_sub_job_ddrd200_ddrd_200	2	1Sp+bIq	INS	p+q	TGTGtgtgtgtgttTTCTCAGCaTGTAGTG	10	10		1
of_ddrd2l_default_raw_sub_job_ddrd200_ddrd_200	2	1Sp+bIq	INS	p+q	TGTGtgtgtgttTTCTCAGaCTGTAGTG	8	8		1
of_ddrd2l_default_raw_sub_job_ddrd200_ddrd_200	2	1Sp+bIq	INS	p+q	TGTGtgtgtgttTTCTCAGgCTGTAGTG	8	8		1
of_ddrd2l_default_raw_sub_job_ddrd200_ddrd_200	2	1Sp+bIq	INS	p+q	TGTatGTTCTCAGCCTcTAGTG	2	2		1
of_ddrd2l_default_raw_sub_job_ddrd200_ddrd_200	2	1Sp+bIq	INS	p+q	TGTgtGTTCTCAGCCTGTAGTa	2	2	4	1
of_ddrd2l_default_raw_sub_job_ddrd200_ddrd_200	2	1Sp+bIq	INS	p+q	TGTgtGTTCTCAGCCTGTAGaG	2	2	6	1
of_ddrd2l_default_raw_sub_job_ddrd200_ddrd_200	2	1Sp+bIq	INS	p+q	TGTgtGTTCTCAGCCTGTAGcG	2	2	1	1
of_ddrd2l_default_raw_sub_job_ddrd200_ddrd_200	2	1Sp+bIq	INS	p+q	TGTgtGTTCTCAGCCTGTAGgG	2	2		1
of_ddrd2l_default_raw_sub_job_ddrd200_ddrd_200	2	1Sp+bIq	INS	p+q	TGTgtGTTCTCAGCCTGTAaTG	2	2	2	1
of_ddrd2l_default_raw_sub_job_ddrd200_ddrd_200	2	1Sp+bIq	INS	p+q	TGTgtGTTCTCAGCCTGTcGTG	2	2	1	1
of_ddrd2l_default_raw_sub_job_ddrd200_ddrd_200	2	1Sp+bIq	INS	p+q	TGTgtGTTCTCAGCCTGTgGTG	2	2	1	1
of_ddrd2l_default_raw_sub_job_ddrd200_ddrd_200	2	1Sp+bIq	INS	p+q	TGTgtGTTCTCAGCCTGTtGTG	2	2	2	1
of_ddrd2l_default_raw_sub_job_ddrd200_ddrd_200	2	1Sp+bIq	INS	p+q	TGTgtGTTCTCAGCCcGTAGTG	2	2	2	1
of_ddrd2l_default_raw_sub_job_ddrd200_ddrd_200	2	1Sp+bIq	INS	p+q	TGTgtGTTCTCAGCtTGTAGTG	2	2		1
of_ddrd2l_default_raw_sub_job_ddrd200_ddrd_200	2	1Sp+bIq	INS	p+q	TGTgtGTTCTCAcCCTGTAGTG	2	2	2	1
of_ddrd2l_default_raw_sub_job_ddrd200_ddrd_200	2	1Sp+bIq	INS	p+q	TGTgtGTTCTCcGCCTGTAGTG	2	2	2	1
of_ddrd2l_default_raw_sub_job_ddrd200_ddrd_200	2	1Sp+bIq	INS	p+q	TGTgtGTTCTaAGCCTGTAGTG	2	2	2	1
of_ddrd2l_default_raw_sub_job_ddrd200_ddrd_200	2	1Sp+bIq	INS	p+q	TGTgtGTTCaCAGCCTGTAGTG	2	2		1
of_ddrd2l_default_raw_sub_job_ddrd200_ddrd_200	2	1Sp+bIq	INS	p+q	TGTgtGTTCcCAGCCTGTAGTG	2	2	3	1
of_ddrd2l_default_raw_sub_job_ddrd200_ddrd_200	2	1Sp+bIq	INS	p+q	TGTttGTTCTCAGaCTGTAGTG	2	2		1
of_ddrd2l_default_raw_sub_job_ddrd200_ddrd_200	2	1Sp+bIq	INS	p+q	TgtgtGTGTTCTCAGCCTGTAtTG	4	4		1
of_ddrd2l_default_raw_sub_job_ddrd200_ddrd_200	2	1Sp+bIq	INS	p+q	TgtgtGTGTTCTCAGCCTGTcGTG	4	4		1
of_ddrd2l_default_raw_sub_job_ddrd200_ddrd_200	2	1Sp+bIq	INS	p+q	TgtgtGTGTTCTCAGCCTGTtGTG	4	4		1
of_ddrd2l_default_raw_sub_job_ddrd200_ddrd_200	2	1Sp+bIq	INS	p+q	TttGTGTTCTCAGCCTGTAGTt	2	2		1
of_ddrd2l_default_raw_sub_job_ddrd200_ddrd_200	2	1Sp+bIq	INS	p+q	tgtgtGTGTGTGTGTGTTCTaAGCCTGTAGTG	12	12		1
of_ddrd2l_default_raw_sub_job_ddrd200_ddrd_200	2	1Sp+bIq	INS	p+q	tgtgtGTGTGTGTGTGTTCTgAGCCTGTAGTG	12	12		1
of_ddrd2l_default_raw_sub_job_ddrd200_ddrd_200	2	1Sp+bIq	INS	p+q	tgtgtGTGTGTGTGTTCTCAGCCTGTgGTG	10	10		1
of_ddrd2l_default_raw_sub_job_ddrd200_ddrd_200	2	1Sp+bIq	INS	p+q	tgtgtGTGTGTGTGTTCTCAGCCTGTtGTG	10	10		1
of_ddrd2l_default_raw_sub_job_ddrd200_ddrd_200	2	1Sp+bIq	INS	p+q	tgtgtGTGTGTGTGTTCTCAGCCTGgAGTG	10	10		1
of_ddrd2l_default_raw_sub_job_ddrd200_ddrd_200	2	1Sp+bIq	INS	p+q	tgtgtGTGTGTGTGTTCTCAGCCaGTAGTG	10	10		1
of_ddrd2l_default_raw_sub_job_ddrd200_ddrd_200	2	1Sp+bIq	INS	p+q	tgtgtGTGTGTGTGTTCTCAGCCgGTAGTG	10	10		1
of_ddrd2l_default_raw_sub_job_ddrd200_ddrd_200	2	1Sp+bIq	INS	p+q	tgtgtGTGTGTGTGTTCTCAGgCTGTAGTG	10	10		1
of_ddrd2l_default_raw_sub_job_ddrd200_ddrd_200	2	1Sp+bIq	INS	p+q	tgtgtGTGTGTGTGTTCTCAaCCTGTAGTG	10	10		1
of_ddrd2l_default_raw_sub_job_ddrd200_ddrd_200	2	1Sp+bIq	INS	p+q	tgtgtGTGTGTGTGTTCTCAcCCTGTAGTG	10	10		1
of_ddrd2l_default_raw_sub_job_ddrd200_ddrd_200	2	1Sp+bIq	INS	p+q	tgtgtGTGTGTGTGTTCTCgGCCTGTAGTG	10	10		1
of_ddrd2l_default_raw_sub_job_ddrd200_ddrd_200	2	1Sp+bIq	INS	p+q	tgtgtGTGTGTGTGTTCTCtGCCTGTAGTG	10	10		1
of_ddrd2l_default_raw_sub_job_ddrd200_ddrd_200	2	1Sp+bIq	INS	p+q	tgtgtGTGTGTGTGTTCTaAGCCTGTAGTG	10	10		1
of_ddrd2l_default_raw_sub_job_ddrd200_ddrd_200	2	1Sp+bIq	INS	p+q	tgtgtGTGTGTGTGTTCTgAGCCTGTAGTG	10	10		1
of_ddrd2l_default_raw_sub_job_ddrd200_ddrd_200	2	1Sp+bIq	INS	p+q	tgtgtGTGTGTGTGTTCaCAGCCTGTAGTG	10	10		1
of_ddrd2l_default_raw_sub_job_ddrd200_ddrd_200	2	1Sp+bIq	INS	p+q	tgtgtGTGTGTGTTCTCAGCCTGTAGaG	8	8		1
of_ddrd2l_default_raw_sub_job_ddrd200_ddrd_200	2	1Sp+bIq	INS	p+q	tgtgtGTGTGTGTTCTCAGCCTGTAGgG	8	8		1
of_ddrd2l_default_raw_sub_job_ddrd200_ddrd_200	2	1Sp+bIq	INS	p+q	tgtgtGTGTGTGTTCTCAGCCTGaAGTG	8	8		1
of_ddrd2l_default_raw_sub_job_ddrd200_ddrd_200	2	1Sp+bIq	INS	p+q	tgtgtGTGTGTGTTCTCAGCaTGTAGTG	8	8		1
of_ddrd2l_default_raw_sub_job_ddrd200_ddrd_200	2	1Sp+bIq	INS	p+q	tgtgtGTGTGTGTTCTCAcCCTGTAGTG	8	8		1
of_ddrd2l_default_raw_sub_job_ddrd200_ddrd_200	2	1Sp+bIq	INS	p+q	tgtgtGTGTGTTCTCAGCCTGTAGTt	6	6		1
of_ddrd2l_default_raw_sub_job_ddrd200_ddrd_200	2	1Sp+bIq	INS	p+q	tgtgtGTGTGTTCTCAGCCTGTcGTG	6	6		1
of_ddrd2l_default_raw_sub_job_ddrd200_ddrd_200	2	1Sp+bIq	INS	p+q	tgtgtGTGTGTTCTCAGCCTtTAGTG	6	6		1
of_ddrd2l_default_raw_sub_job_ddrd200_ddrd_200	2	1Sp+bIq	INS	p+q	tgtgtGTGTGTTCTCAGCCaGTAGTG	6	6		1
of_ddrd2l_default_raw_sub_job_ddrd200_ddrd_200	2	1Sp+bIq	INS	p+q	tgtgtGTGTGTTCTCAGtCTGTAGTG	6	6		1
of_ddrd2l_default_raw_sub_job_ddrd200_ddrd_200	2	1Sp+bIq	INS	p+q	tgtgtGTGTGTTCTCtGCCTGTAGTG	6	6		1
of_ddrd2l_default_raw_sub_job_ddrd200_ddrd_200	2	1Sp+bIq	INS	p+q	tgtgtgtgaGTGTGTTCTCAGCCTGTAGaG	10	10		1
of_ddrd2l_default_raw_sub_job_ddrd200_ddrd_200	2	1Sp+bIq	INS	p+q	tgtgtgtgttTGTGTTCTCtGCCTGTAGTG	10	10		1
of_ddrd2l_default_raw_sub_job_ddrd200_ddrd_200	2	1Sp+bSe	SUB	e+p	TGTGTTCTCAGCCgaTAGTG	0	0		1
of_ddrd2l_default_raw_sub_job_ddrd200_ddrd_200	2	bDq	DEL	q	--TG---TCAGCCTGTAGTG	-6	-6		1
of_ddrd2l_default_raw_sub_job_ddrd200_ddrd_200	2	bDq	DEL	q	--aGTTCTCAGCCTGTAGTG	-2	-2		1
of_ddrd2l_default_raw_sub_job_ddrd200_ddrd_200	2	bDq	DEL	q	--cGTTCTCAGCCTGTAGTG	-4	-4		1
of_ddrd2l_default_raw_sub_job_ddrd200_ddrd_200	2	bDq	DEL	q	--cGTTCTCAGCCTGTAGTG	-2	-2		1
of_ddrd2l_default_raw_sub_job_ddrd200_ddrd_200	2	bDq	DEL	q	-cTGTTCTCAGCCTGTAGTG	-2	-2		1
of_ddrd2l_default_raw_sub_job_ddrd200_ddrd_200	2	bDq	DEL	q	T----TaTCAGCCTGTAGTG	-4	-4		1
of_ddrd2l_default_raw_sub_job_ddrd200_ddrd_200	2	bDq	DEL	q	T-TG---TCAGCCTGTAGTG	-4	-4		1
of_ddrd2l_default_raw_sub_job_ddrd200_ddrd_200	2	bDq	DEL	q	TG--aTCTCAGCCTGTAGTG	-2	-2		1
of_ddrd2l_default_raw_sub_job_ddrd200_ddrd_200	2	bDq	DEL	q	Ta--TTCTCAGCCTGTAGTG	-2	-2		1
of_ddrd2l_default_raw_sub_job_ddrd200_ddrd_200	2	bDq+1Sp	DEL	p+q	-----TCTCAGCCTcTAGTG	-6	-6		1
of_ddrd2l_default_raw_sub_job_ddrd200_ddrd_200	2	bDq+1Sp	DEL	p+q	T----TCTCAGCCTGTAtTG	-4	-4		1
of_ddrd2l_default_raw_sub_job_ddrd200_ddrd_200	2	bDq+1Sp	DEL	p+q	T----TCTCAGCCgGTAGTG	-4	-4		1
of_ddrd2l_default_raw_sub_job_ddrd200_ddrd_200	2	bDq+1Sp	DEL	p+q	T--GTTCTCAGCCTGTAGcG	-2	-2		1
of_ddrd2l_default_raw_sub_job_ddrd200_ddrd_200	2	bDq+1Sp	DEL	p+q	T--GTTCTCAGCCTGTAGgG	-2	-2		1
of_ddrd2l_default_raw_sub_job_ddrd200_ddrd_200	2	bDq+1Sp	DEL	p+q	T--GTTCTCAGCCTGTtGTG	-2	-2		1
of_ddrd2l_default_raw_sub_job_ddrd200_ddrd_200	2	bDq+1Sp	DEL	p+q	T--GTTCTCAGCCTGcAGTG	-2	-2		1
of_ddrd2l_default_raw_sub_job_ddrd200_ddrd_200	2	bDq+1Sp	DEL	p+q	T--GTTCTCAGCCaGTAGTG	-2	-2		1
of_ddrd2l_default_raw_sub_job_ddrd200_ddrd_200	2	bDq+1Sp	DEL	p+q	T--GTTCTCAGCCcGTAGTG	-2	-2		1
of_ddrd2l_default_raw_sub_job_ddrd200_ddrd_200	2	bDq+1Sp	DEL	p+q	T--GTTCTCAGCCgGTAGTG	-2	-2		1
of_ddrd2l_default_raw_sub_job_ddrd200_ddrd_200	2	bDq+1Sp	DEL	p+q	T--GTTCTgAGCCTGTAGTG	-2	-2		1
of_ddrd2l_default_raw_sub_job_ddrd200_ddrd_200	2	bDq+1Sp	DEL	p+q	T--GTTCaCAGCCTGTAGTG	-2	-2		1
of_ddrd2l_default_raw_sub_job_ddrd200_ddrd_200	2	bDq+1Sp	DEL	p+q	TG----CTCAGCCTGTcGTG	-4	-4		1
of_ddrd2l_default_raw_sub_job_ddrd200_ddrd_200	2	bDq+1Sp	DEL	p+q	TGTG--CTCgGCCTGTAGTG	-2	-2		1
of_ddrd2l_default_raw_sub_job_ddrd200_ddrd_200	2	bIp	INS	p	TGTGTTtgtgtgttaTCAGCCTGTAGTG	8	8		1
of_ddrd2l_default_raw_sub_job_ddrd200_ddrd_200	2	bIp+bIq	INS	p+q	TGTGTgTgtgtgCgtttTCAGCCTGTAGTG	9	10		1
of_ddrd2l_default_raw_sub_job_ddrd200_ddrd_200	2	bIq	INS	q	TGTGTgtgtgtgtggTaTCAGCCTGTAGTG	10	10		1
of_ddrd2l_default_raw_sub_job_ddrd200_ddrd_200	2	bIq	INS	q	TGTgtGTTgTCAGCCTGTAGTG	2	2	6	1
of_ddrd2l_default_raw_sub_job_ddrd200_ddrd_200	2	bIq	INS	q	TGTgtGTTtTCAGCCTGTAGTG	2	2	2	1
of_ddrd2l_default_raw_sub_job_ddrd200_ddrd_200	2	bIq	INS	q	TgtgtGTGTTgTCAGCCTGTAGTG	4	4		1
of_ddrd2l_default_raw_sub_job_ddrd200_ddrd_200	2	bIq	INS	q	tgtgtGTGTGTGTGTTgTCAGCCTGTAGTG	10	10		1
of_ddrd2l_default_raw_sub_job_ddrd200_ddrd_200	2	bSp	SUB	p	TGTGTTCTCAGCCTGTAGTt	0	0		1
of_ddrd2l_default_raw_sub_job_ddrd200_ddrd_200	2	bSp	SUB	p	TGTGTTCTCAGCCTGTAtaG	0	0		1
of_ddrd2l_default_raw_sub_job_ddrd200_ddrd_200	2	bSp	SUB	p	TGTGTTCTCAGCCTGTctTG	0	0		1
of_ddrd2l_default_raw_sub_job_ddrd200_ddrd_200	2	bSp	SUB	p	TGTGTTCTCAGCCTGgcGTG	0	0		1
of_ddrd2l_default_raw_sub_job_ddrd200_ddrd_200	2	bSp	SUB	p	TGTGTTCTCAGCaaGTAGTG	0	0		1
of_ddrd2l_default_raw_sub_job_ddrd200_ddrd_200	2	bSp	SUB	p	TGTGTTCTCAGggTGTAGTG	0	0	1	1
of_ddrd2l_default_raw_sub_job_ddrd200_ddrd_200	2	bSp	SUB	p	TGTGTTCTCAcaCTGTAGTG	0	0		1
of_ddrd2l_default_raw_sub_job_ddrd200_ddrd_200	3	1Dq	DEL	q	T-T-TTaTCAGCCTGTAGTG	-2	-2		1
of_ddrd2l_default_raw_sub_job_ddrd200_ddrd_200	3	1Dq+1Sp	DEL	p+q	T-T-TTCTCAGgCTGTAGTG	-2	-2		1
of_ddrd2l_default_raw_sub_job_ddrd200_ddrd_200	3	1Dq+1Sp	DEL	p+q	T-TGTTCTCAGaCTtTAGTG	-1	-1		1
of_ddrd2l_default_raw_sub_job_ddrd200_ddrd_200	3	1Dq+1Sp	DEL	p+q	TG-G-TCTCAGgCTGTtGTG	-1	-2		1
of_ddrd2l_default_raw_sub_job_ddrd200_ddrd_200	3	1S#	WT		TtTtTTaTCAGCCTGTAGTG	0	0		1
of_ddrd2l_default_raw_sub_job_ddrd200_ddrd_200	3	1Se+1Sp	SUB	e+p	TGTtTTCTCAGaCTaTAGTG	0	0		1
of_ddrd2l_default_raw_sub_job_ddrd200_ddrd_200	3	1Se+1Sp+bDp	DEL	e+p	TGTGTTCTCAGtCTaT--TG	-2	-2		1
of_ddrd2l_default_raw_sub_job_ddrd200_ddrd_200	3	1Se+1Sp+bIq	INS	p+q	TGTgtGTTCTCAGaCTaTAGTG	2	2		1
of_ddrd2l_default_raw_sub_job_ddrd200_ddrd_200	3	1Se+1Sp+bIq	INS	p+q	TGTgtGTTCaCAGCCTaTAGTG	2	2		1
of_ddrd2l_default_raw_sub_job_ddrd200_ddrd_200	3	1Se+bDq+1Sp	DEL	p+q	T--GTTCTCAGgCTaTAGTG	-2	-2		1
of_ddrd2l_default_raw_sub_job_ddrd200_ddrd_200	3	1Se+bIp	INS	e+p	TGTGTgTgtgtgagtaaTCAGCCTaTAGTG	9	10		1
of_ddrd2l_default_raw_sub_job_ddrd200_ddrd_200	3	1Sp	SUB	p	TGTGTTCTCAGCCTcTAtTt	0	0		1
of_ddrd2l_default_raw_sub_job_ddrd200_ddrd_200	3	1Sp	SUB	p	TGTGTTCTCAGCCaGaAGaG	0	0		1
of_ddrd2l_default_raw_sub_job_ddrd200_ddrd_200	3	1Sp	SUB	p	TGTGTTCTCAGCaTcTAcTG	0	0		1
of_ddrd2l_default_raw_sub_job_ddrd200_ddrd_200	3	1Sp	SUB	p	TGTGTTCTCAGaCTcTAtTG	0	0		1
of_ddrd2l_default_raw_sub_job_ddrd200_ddrd_200	3	1Sp	SUB	p	TGTGTTCTCtGaCTGTAGaG	0	0		1
of_ddrd2l_default_raw_sub_job_ddrd200_ddrd_200	3	1Sp	SUB	p	TGTGTTCTCtGaCTGTAtTG	0	0		1
of_ddrd2l_default_raw_sub_job_ddrd200_ddrd_200	3	1Sp	SUB	p	TGTGTTCTaAGaCTcTAGTG	0	0		1
of_ddrd2l_default_raw_sub_job_ddrd200_ddrd_200	3	1Sp	SUB	p	TGTGTTaTCAGCaTGTAGTt	0	0		1
of_ddrd2l_default_raw_sub_job_ddrd200_ddrd_200	3	1Sp	SUB	p	TGTGTTaTaAGaCTGTAGTG	0	0		1
of_ddrd2l_default_raw_sub_job_ddrd200_ddrd_200	3	1Sp	SUB	p	TGTGTgCTCtGCCTGTgGTG	0	0		1
of_ddrd2l_default_raw_sub_job_ddrd200_ddrd_200	3	1Sp	SUB	p	TGTGaTCTaAGCCTGTAtTG	0	0		1
of_ddrd2l_default_raw_sub_job_ddrd200_ddrd_200	3	1Sp	SUB	p	TGTGgTCTCAGaCTGTAGTt	0	0		1
of_ddrd2l_default_raw_sub_job_ddrd200_ddrd_200	3	1Sp	SUB	p	TGTtTTCTCAGCaTGTAtTG	0	0		1
of_ddrd2l_default_raw_sub_job_ddrd200_ddrd_200	3	1Sp	SUB	p	TGTtTTaTCAGaCTGTAGTG	0	0		1
of_ddrd2l_default_raw_sub_job_ddrd200_ddrd_200	3	1Sp	SUB	p	TGTtTTaTCAtCCTGTAGTG	0	0		1
of_ddrd2l_default_raw_sub_job_ddrd200_ddrd_200	3	1Sp	SUB	p	TGaGTTgTCtGCCTGTAGTG	0	0		1
of_ddrd2l_default_raw_sub_job_ddrd200_ddrd_200	3	1Sp	SUB	p	TtTGTTCTaAtCCTGTAGTG	0	0		1
of_ddrd2l_default_raw_sub_job_ddrd200_ddrd_200	3	1Sp	SUB	p	TtTGTTgTCAGCgTGTAGTG	0	0		1
of_ddrd2l_default_raw_sub_job_ddrd200_ddrd_200	3	1Sp+bIq	INS	p+q	TGTGtgtgtgttTTCTCAGCCTGTAtTt	8	8		1
of_ddrd2l_default_raw_sub_job_ddrd200_ddrd_200	3	1Sp+bIq	INS	p+q	TGTGtgtgtgttTTgTCtGCCTGTAGTG	8	8		1
of_ddrd2l_default_raw_sub_job_ddrd200_ddrd_200	3	1Sp+bIq	INS	p+q	TGTctGTTCaCAcCCTGTAGTG	2	2		1
of_ddrd2l_default_raw_sub_job_ddrd200_ddrd_200	3	1Sp+bIq	INS	p+q	TGTgtGTTCTCAGCCTGaAGaG	2	2		1
of_ddrd2l_default_raw_sub_job_ddrd200_ddrd_200	3	1Sp+bIq	INS	p+q	TGTgtGTTCTCAGCCTGaAtTG	2	2		1
of_ddrd2l_default_raw_sub_job_ddrd200_ddrd_200	3	1Sp+bIq	INS	p+q	TGTgtGTTCTCAGCCTcTAtTG	2	2		1
of_ddrd2l_default_raw_sub_job_ddrd200_ddrd_200	3	1Sp+bIq	INS	p+q	TGTgtGTTCTCAGCaTcTAGTG	2	2	1	1
of_ddrd2l_default_raw_sub_job_ddrd200_ddrd_200	3	1Sp+bIq	INS	p+q	TGTgtGTTCTCAGaCTGgAGTG	2	2		1
of_ddrd2l_default_raw_sub_job_ddrd200_ddrd_200	3	1Sp+bIq	INS	p+q	TGTgtGTTCTCAGaCTcTAGTG	2	2		1
of_ddrd2l_default_raw_sub_job_ddrd200_ddrd_200	3	1Sp+bIq	INS	p+q	TGTgtGTTCTaAGaCTGTAGTG	2	2		1
of_ddrd2l_default_raw_sub_job_ddrd200_ddrd_200	3	1Sp+bIq	INS	p+q	TGTgtGTTgTCAGCCTGgAGTG	2	2		1
of_ddrd2l_default_raw_sub_job_ddrd200_ddrd_200	3	1Sp+bIq	INS	p+q	TGTgtGTTgTCAGaCTGTAGTG	2	2		1
of_ddrd2l_default_raw_sub_job_ddrd200_ddrd_200	3	1Sp+bIq	INS	p+q	TGTtTggTCTCtGCCTGTAGTG	2	2		1
of_ddrd2l_default_raw_sub_job_ddrd200_ddrd_200	3	1Sp+bIq	INS	p+q	TgtgtGTGTTCTCAGaCTGTAtTG	4	4		1
of_ddrd2l_default_raw_sub_job_ddrd200_ddrd_200	3	1Sp+bIq	INS	p+q	TgtgtgtggGTGTTCTCAGCCTGgAGgG	8	8		1
of_ddrd2l_default_raw_sub_job_ddrd200_ddrd_200	3	1Sp+bIq	INS	p+q	tgtgtGTGTGTGTGTGTGTTCTCAcCCTGTAGaG	14	14		1
of_ddrd2l_default_raw_sub_job_ddrd200_ddrd_200	3	1Sp+bIq	INS	p+q	tgtgtGTGTGTGTGTGTTCTCAGaCTGTAtTG	12	12		1
of_ddrd2l_default_raw_sub_job_ddrd200_ddrd_200	3	1Sp+bIq	INS	p+q	tgtgtGTGTGTGTGTGTTCTCtGCCTGTAtTG	12	12		1
of_ddrd2l_default_raw_sub_job_ddrd200_ddrd_200	3	1Sp+bIq	INS	p+q	tgtgtGTGTGTGTGTTCTCAGCCgGgAGTG	10	10		1
of_ddrd2l_default_raw_sub_job_ddrd200_ddrd_200	3	1Sp+bIq	INS	p+q	tgtgtGTGTGTGTGTTCTCAGCgTGTAtTG	10	10		1
of_ddrd2l_default_raw_sub_job_ddrd200_ddrd_200	3	1Sp+bIq	INS	p+q	tgtgtGTGTGTGTTCTCAGCCTGTAtTt	8	8		1
of_ddrd2l_default_raw_sub_job_ddrd200_ddrd_200	3	1Sp+bIq	INS	p+q	tgtgtGTGTGTGTTCTCAGCCTcTAtTG	8	8		1
of_ddrd2l_default_raw_sub_job_ddrd200_ddrd_200	3	1Sp+bIq	INS	p+q	tgtgtGTGTGTGTTaTCAGaCTGTAGTG	8	8		1
of_ddrd2l_default_raw_sub_job_ddrd200_ddrd_200	3	1Sp+bIq	INS	p+q	tgtgtGTGTGTTCTCAGaCTGTAtTG	6	6		1
of_ddrd2l_default_raw_sub_job_ddrd200_ddrd_200	3	bDq+1Sp	DEL	p+q	T----TCTCAGaCTGTAGaG	-4	-4		1
of_ddrd2l_default_raw_sub_job_ddrd200_ddrd_200	3	bDq+1Sp	DEL	p+q	T----TCTCtGaCTGTAGTG	-4	-4		1
of_ddrd2l_default_raw_sub_job_ddrd200_ddrd_200	3	bDq+1Sp	DEL	p+q	T--GTTCTCAGCCgGTAGgG	-2	-2		1
of_ddrd2l_default_raw_sub_job_ddrd200_ddrd_200	3	bDq+1Sp	DEL	p+q	T--GTTCTCAGCaTGTAGTc	-2	-2		1
of_ddrd2l_default_raw_sub_job_ddrd200_ddrd_200	3	bDq+1Sp	DEL	p+q	T--GTTCTCAGCgTGTAtTG	-2	-2		1
of_ddrd2l_default_raw_sub_job_ddrd200_ddrd_200	3	bDq+1Sp	DEL	p+q	T--GTTCTCAGaCTGTAGaG	-2	-2		1
of_ddrd2l_default_raw_sub_job_ddrd200_ddrd_200	3	bDq+1Sp	DEL	p+q	T--GTTCTCAGtCTcTAGTG	-2	-2		1
of_ddrd2l_default_raw_sub_job_ddrd200_ddrd_200	3	bDq+1Sp	DEL	p+q	T--GTTCTaAGaCTGTAGTG	-2	-2		1
of_ddrd2l_default_raw_sub_job_ddrd200_ddrd_200	3	bDq+1Sp	DEL	p+q	T--GTTaTCAGCCTGTAaTG	-2	-2		1
of_ddrd2l_default_raw_sub_job_ddrd200_ddrd_200	3	bDq+1Sp	DEL	p+q	T--GTTaTCAGCCTGTAtTG	-2	-2	1	1
of_ddrd2l_default_raw_sub_job_ddrd200_ddrd_200	3	bDq+1Sp	DEL	p+q	T--GTTaTCAGCCgGTAGTG	-2	-2		1
of_ddrd2l_default_raw_sub_job_ddrd200_ddrd_200	3	bDq+1Sp	DEL	p+q	T--GTTgTCAtCCTGTAGTG	-2	-2		1
of_ddrd2l_default_raw_sub_job_ddrd200_ddrd_200	3	bDq+bDp	DEL	p+q	TGTGT-----G--TGT-GTG	-8	-8		1
of_ddrd2l_default_raw_sub_job_ddrd200_ddrd_200	3	bSp	SUB	p	TGTGTTCTCAGCggGTtGTG	0	0		1
of_ddrd2l_default_raw_sub_job_ddrd200_ddrd_200	3	bSp	SUB	p	TGTGTTCTCAGaaTGTAtTG	0	0		1
of_ddrd2l_default_raw_sub_job_ddrd200_ddrd_200	3	bSp	SUB	p	TGTGTTCTCAGggTGTAGTt	0	0		1
of_ddrd2l_default_raw_sub_job_ddrd200_ddrd_200	3	bSp	SUB	p	TGTGTTaTCAGagTGTAGTG	0	0		1
of_ddrd2l_default_raw_sub_job_ddrd200_ddrd_200	3	bSp	SUB	p	TGTcTTCTCAGCCTGTAcaG	0	0		1
of_ddrd2l_default_raw_sub_job_ddrd200_ddrd_200	3	bSp+bDq	DEL	p+q	T----TCTCAGCCTGTctTG	-4	-4		1
of_ddrd2l_default_raw_sub_job_ddrd200_ddrd_200	3	bSp+bIq	INS	p+q	tgtgtGTGTGTGTGTTCTCAGCCTGTAtaG	10	10		1
of_ddrd2l_default_raw_sub_job_ddrd200_ddrd_200	3	bSp+bIq	INS	p+q	tgtgtGTGTGTGTGTTCTCAGCCTcgAGTG	10	10		1
of_ddrd2l_default_raw_sub_job_ddrd200_ddrd_200	3	bSp+bIq	INS	p+q	tgtgtGTGTGTGTGTTCTCAcaCTGTAGTG	10	10		1
of_ddrd2l_default_raw_sub_job_ddrd200_ddrd_200	3	bSp+bIq	INS	p+q	tgtgtGTGTGTGTTCTCAcaCTGTAGTG	8	8		1
of_ddrd2l_default_raw_sub_job_ddrd200_ddrd_200	3	bSp+bIq	INS	p+q	tgtgtGTGTGTGTTCTCtaCCTGTAGTG	8	8		1
of_ddrd2l_default_raw_sub_job_ddrd200_ddrd_200	4	1Sp	SUB	p	TGTGTTaTCAGCCTcTAtTt	0	0		1
of_ddrd2l_default_raw_sub_job_ddrd200_ddrd_200	4	1Sp	SUB	p	TGTGTTaTCAGaCTcTAtTG	0	0		1
of_ddrd2l_default_raw_sub_job_ddrd200_ddrd_200	4	1Sp	SUB	p	aGaGTaCTCAcCCTGTAGTG	0	0		1
of_ddrd2l_default_raw_sub_job_ddrd200_ddrd_200	4	1Sp+bDp	DEL	p	TGTtgTCT--GgCTGTAGTG	-2	-2		1
of_ddrd2l_default_raw_sub_job_ddrd200_ddrd_200	4	1Sp+bDp+bIq	INS	p+q	TGTGTgtgtgtgtgttgTCTC--CCaGTAtTG	10	10		1
of_ddrd2l_default_raw_sub_job_ddrd200_ddrd_200	4	1Sp+bIq	INS	p+q	tgtgtGTGTGTGTGTTCTCtGCCTcTcGTG	10	10		1
of_ddrd2l_default_raw_sub_job_ddrd200_ddrd_200	4	1Sp+bIq	INS	p+q	tgtgtGTGTGTGTGTTaTCAGCCTGTtGgG	10	10		1
of_ddrd2l_default_raw_sub_job_ddrd200_ddrd_200	4	1Sp+bIq	INS	p+q	tgtgtGTGTGTGTGTTaTCAGCCaGTAGTt	10	10		1
of_ddrd2l_default_raw_sub_job_ddrd200_ddrd_200	4	1Sp+bIq	INS	p+q	tgtgtGTGTGTGTGTTaTCAGaCaGTAGTG	10	10		1
of_ddrd2l_default_raw_sub_job_ddrd200_ddrd_200	4	1Sp+bIq	INS	p+q	tgtgtGTGTGTGTGTTaTCtGCaTGTAGTG	10	10		1
of_ddrd2l_default_raw_sub_job_ddrd200_ddrd_200	4	bDq+1Sp	DEL	p+q	-G---TCTgAGCgTGTAGTG	-4	-4		1
of_ddrd2l_default_raw_sub_job_ddrd200_ddrd_200	4	bDq+1Sp	DEL	p+q	-aTGTTCTCAGCaTcTAGTG	-2	-2		1
of_ddrd2l_default_raw_sub_job_ddrd200_ddrd_200	4	bDq+1Sp	DEL	p+q	T--GTTCTCAGaCTcTAtTG	-2	-2		1
of_ddrd2l_default_raw_sub_job_ddrd200_ddrd_200	4	bDq+1Sp	DEL	p+q	T--GTTaTaAGCgTGTAGTG	-2	-2		1
of_ddrd2l_default_raw_sub_job_ddrd200_ddrd_200	4	bSp	SUB	p	TGTGTTCTCAtaaTtTAGTG	0	0		1
of_ddrd2l_default_raw_sub_job_ddrd200_ddrd_200	4	bSp	SUB	p	TGTGTTCTgAGggTGTtGTG	0	0		1
of_ddrd2l_default_raw_sub_job_ddrd200_ddrd_200	4	bSp	SUB	p	TGTGTTgTCtGagTGTAGTG	0	0		1
of_ddrd2l_default_raw_sub_job_ddrd200_ddrd_200	4	bSp	SUB	p	TGTGTTgTgtGCgTGTAGTG	0	0		1
of_ddrd2l_default_raw_sub_job_ddrd200_ddrd_200	4	bSp	SUB	p	TGTGTTgTgtGgCTGTAGTG	0	0		1
of_ddrd2l_default_raw_sub_job_ddrd200_ddrd_200	4	bSp	SUB	p	TGTtTTCaCAGagTGTAGTG	0	0		1
of_ddrd2l_default_raw_sub_job_ddrd200_ddrd_200	4	bSp+1Dq	DEL	p+q	T-T-TTCTCAGaaTGTAGTG	-2	-2		1
of_ddrd2l_default_raw_sub_job_ddrd200_ddrd_200	4	bSp+1Sp+bIq	INS	p+q	tgtgtGTGTGTGTGTTCTCtGagTGTAGTG	10	10		1
of_ddrd2l_default_raw_sub_job_ddrd200_ddrd_200	4	bSp+bDq+1Sp	DEL	p+q	T----TCTCAGCgaGTAtTG	-4	-4		1
of_ddrd2l_default_raw_sub_job_ddrd200_ddrd_200	5	1Se+1Dq+1Sp	DEL	p+q	T-T-TTCTaAtCCTaTAGTG	-2	-2		1
of_ddrd2l_default_raw_sub_job_ddrd200_ddrd_200	5	1Sp+bIq	INS	p+q	TGTctgtgtgtGTgaTaTaAGaCTGTAGTG	10	10		1
of_ddrd2l_default_raw_sub_job_ddrd200_ddrd_200	5	bSp	SUB	p	TGTGTTgTgtGggTGTAGTG	0	0		1
of_ddrd2l_default_raw_sub_job_ddrd200_ddrd_200	5	bSp+1Dq+1Sp	DEL	p+q	T-TGTTCTgtGgCTcTAGTG	-1	-1		1
of_ddrd2l_default_raw_sub_job_ddrd200_ddrd_200	5	bSp+bDq+1Sp	DEL	p+q	T----TCTagGCaTGTAGTt	-4	-4		1
of_ddrd2l_default_raw_sub_job_ddrd200_ddrd_200	6	1Sp	SUB	p	acTGaaCaCAcCCTGTAGTG	0	0		1
of_ddrd2l_default_raw_sub_job_ddrd200_ddrd_200	6	bSp	SUB	p	TcaGaTCTCAGCCTGaAGac	0	0		1
of_ddrd2l_default_raw_sub_job_ddrd200_ddrd_200	6	bSp+bIq	INS	p+q	tgtgtGTGTGTGTTCTCAGagaGTAtaG	8	8		1
of_ddrd2l_default_raw_sub_job_ddrd200_ddrd_200	9	bSp	SUB	p	TGacTaCaCAGCCacaAGac	0	0		1
of_ddrd2l_default_raw_sub_job_ddrd200_ddrd_200	9	bSp	SUB	p	aGTcaTCaCAcCCaGTAGac	0	0		1
of_ddrd2l_default_raw_sub_job_ddrd200_ddrd_200	0	1I#	WT		TGTGTgTgCTCAGCCTGTAGTG	0	2	4
of_ddrd2l_default_raw_sub_job_ddrd200_ddrd_200	1	bIq	INS	q	TGTGTgtggTCTCAGCCTGTAGTG	4	4	3
of_ddrd2l_default_raw_sub_job_ddrd200_ddrd_200	1	bIq	INS	q	TGTGtgttTTCTCAGCCTGTAGTG	4	4	1
of_ddrd2l_default_raw_sub_job_ddrd200_ddrd_200	1	bIq	INS	q	TGTgaGTTCTCAGCCTGTAGTG	2	2	1
of_ddrd2l_default_raw_sub_job_ddrd200_ddrd_200	1	bIq	INS	q	TGcgTGTTCTCAGCCTGTAGTG	2	2	9
of_ddrd2l_default_raw_sub_job_ddrd200_ddrd_200	1	bIq	INS	q	TatGTGTTCTCAGCCTGTAGTG	2	2	5
of_ddrd2l_default_raw_sub_job_ddrd200_ddrd_200	1	bIq	INS	q	TatgtGTGTTCTCAGCCTGTAGTG	4	4	1
of_ddrd2l_default_raw_sub_job_ddrd200_ddrd_200	1	bIq	INS	q	TctGTGTTCTCAGCCTGTAGTG	2	2	2
of_ddrd2l_default_raw_sub_job_ddrd200_ddrd_200	1	bIq	INS	q	TttGTGTTCTCAGCCTGTAGTG	2	2	6
of_ddrd2l_default_raw_sub_job_ddrd200_ddrd_200	2	1Dq+1Sp	DEL	p+q	T-TGTTCTCAGaCTGTAGTG	-1	-1	1
of_ddrd2l_default_raw_sub_job_ddrd200_ddrd_200	2	1Sp	SUB	p	TGTGTTCTCAGCCgGTcGTG	0	0	1
of_ddrd2l_default_raw_sub_job_ddrd200_ddrd_200	2	1Sp	SUB	p	TGTGTTCTCAcCCTGTAtTG	0	0	1
of_ddrd2l_default_raw_sub_job_ddrd200_ddrd_200	2	1Sp	SUB	p	TGTGaTCTCAGCCTGTAGTt	0	0	1
of_ddrd2l_default_raw_sub_job_ddrd200_ddrd_200	2	1Sp	SUB	p	TGTGaTCTCAcCCTGTAGTG	0	0	1
of_ddrd2l_default_raw_sub_job_ddrd200_ddrd_200	2	1Sp	SUB	p	TGTGgTCTCAGCCTGTAGaG	0	0	1
of_ddrd2l_default_raw_sub_job_ddrd200_ddrd_200	2	1Sp+bIq	INS	p+q	TGTGTgaTCTCAGCCTGgAGTG	2	2	1
of_ddrd2l_default_raw_sub_job_ddrd200_ddrd_200	2	1Sp+bIq	INS	p+q	TGTGTggTCTCAGCaTGTAGTG	2	2	1
of_ddrd2l_default_raw_sub_job_ddrd200_ddrd_200	2	1Sp+bIq	INS	p+q	TGTGTtaTCTCAGaCTGTAGTG	2	2	1
of_ddrd2l_default_raw_sub_job_ddrd200_ddrd_200	2	1Sp+bIq	INS	p+q	TGTgtGTTCTCAGCCTGTAGTc	2	2	1
of_ddrd2l_default_raw_sub_job_ddrd200_ddrd_200	2	1Sp+bIq	INS	p+q	TGTgtGTTCTCAGCCTGTAcTG	2	2	1
of_ddrd2l_default_raw_sub_job_ddrd200_ddrd_200	2	1Sp+bIq	INS	p+q	TGTgtGTTCTCAGCCTGaAGTG	2	2	4
of_ddrd2l_default_raw_sub_job_ddrd200_ddrd_200	2	1Sp+bIq	INS	p+q	TGTgtGTTCTCAGCCTGcAGTG	2	2	2
of_ddrd2l_default_raw_sub_job_ddrd200_ddrd_200	2	1Sp+bIq	INS	p+q	TGTgtGTTCTCAGCCaGTAGTG	2	2	4
of_ddrd2l_default_raw_sub_job_ddrd200_ddrd_200	2	1Sp+bIq	INS	p+q	TGTgtGTTCTCAGCCgGTAGTG	2	2	8
of_ddrd2l_default_raw_sub_job_ddrd200_ddrd_200	2	1Sp+bIq	INS	p+q	TGTgtGTTCTCAGtCTGTAGTG	2	2	2
of_ddrd2l_default_raw_sub_job_ddrd200_ddrd_200	2	1Sp+bIq	INS	p+q	TGTgtGTTCTgAGCCTGTAGTG	2	2	1
of_ddrd2l_default_raw_sub_job_ddrd200_ddrd_200	2	1Sp+bIq	INS	p+q	TGTgtGTTCTtAGCCTGTAGTG	2	2	6
of_ddrd2l_default_raw_sub_job_ddrd200_ddrd_200	2	1Sp+bIq	INS	p+q	TGTgtGTTCgCAGCCTGTAGTG	2	2	1
of_ddrd2l_default_raw_sub_job_ddrd200_ddrd_200	2	1Sp+bIq	INS	p+q	TgtgtGTGTTCTCAtCCTGTAGTG	4	4	1
of_ddrd2l_default_raw_sub_job_ddrd200_ddrd_200	2	bDq	DEL	q	a--GTTCTCAGCCTGTAGTG	-2	-2	1
of_ddrd2l_default_raw_sub_job_ddrd200_ddrd_200	2	bDq+1Sp	DEL	p+q	T--GTTCTCAGCCTGgAGTG	-2	-2	1
of_ddrd2l_default_raw_sub_job_ddrd200_ddrd_200	2	bDq+1Sp	DEL	p+q	T--GTTCcCAGCCTGTAGTG	-2	-2	1
of_ddrd2l_default_raw_sub_job_ddrd200_ddrd_200	2	bIq	INS	q	TGTGTggTgTCAGCCTGTAGTG	2	2	1
of_ddrd2l_default_raw_sub_job_ddrd200_ddrd_200	2	bIq	INS	q	TGTGtcTTaTCAGCCTGTAGTG	2	2	1
of_ddrd2l_default_raw_sub_job_ddrd200_ddrd_200	2	bIq	INS	q	TctGTtTTCTCAGCCTGTAGTG	2	2	1
of_ddrd2l_default_raw_sub_job_ddrd200_ddrd_200	2	bSp	SUB	p	TGTGTTCTCAGCggGTAGTG	0	0	1
of_ddrd2l_default_raw_sub_job_ddrd200_ddrd_200	2	bSp	SUB	p	TGTGTTCTCgtCCTGTAGTG	0	0	1
of_ddrd2l_default_raw_sub_job_ddrd200_ddrd_200	3	1Sp+bIq	INS	p+q	TGTGTgaTaTCAGCaTGTAGTG	2	2	1
of_ddrd2l_default_raw_sub_job_ddrd200_ddrd_200	3	1Sp+bIq	INS	p+q	TGTgtGTTCTCAGCCTtTAGTa	2	2	1
of_ddrd2l_default_raw_sub_job_ddrd200_ddrd_200	3	1Sp+bIq	INS	p+q	TGTgtGTTCTCAGCCaGTAGaG	2	2	1
of_ddrd2l_default_raw_sub_job_ddrd200_ddrd_200	3	1Sp+bIq	INS	p+q	TGTgtGTTCTCAGCCaGTAtTG	2	2	1
of_ddrd2l_default_raw_sub_job_ddrd200_ddrd_200	3	1Sp+bIq	INS	p+q	TGTgtGTTCTCAGCgTGTtGTG	2	2	1
of_ddrd2l_default_raw_sub_job_ddrd200_ddrd_200	3	1Sp+bIq	INS	p+q	TGTgtGTTCTCAGCgTGgAGTG	2	2	1
of_ddrd2l_default_raw_sub_job_ddrd200_ddrd_200	3	1Sp+bIq	INS	p+q	TGTgtGTTCTCAGaCTGTAGTa	2	2	1
of_ddrd2l_default_raw_sub_job_ddrd200_ddrd_200	3	1Sp+bIq	INS	p+q	TGTgtGTTCTCAGaCTGTcGTG	2	2	1
of_ddrd2l_default_raw_sub_job_ddrd200_ddrd_200	3	1Sp+bIq	INS	p+q	TGTgtGTTCTCAGaCaGTAGTG	2	2	1
of_ddrd2l_default_raw_sub_job_ddrd200_ddrd_200	3	1Sp+bIq	INS	p+q	TGTgtGTTCTCAGgCgGTAGTG	2	2	1
of_ddrd2l_default_raw_sub_job_ddrd200_ddrd_200	3	1Sp+bIq	INS	p+q	TGTgtGTTCTCAcCCTGTAGaG	2	2	1
of_ddrd2l_default_raw_sub_job_ddrd200_ddrd_200	3	1Sp+bIq	INS	p+q	TGTgtGTTCTCAcCCTGTAtTG	2	2	1
of_ddrd2l_default_raw_sub_job_ddrd200_ddrd_200	3	1Sp+bIq	INS	p+q	TGTgtGTTCTCAtCCTGTAGTt	2	2	1
of_ddrd2l_default_raw_sub_job_ddrd200_ddrd_200	3	1Sp+bIq	INS	p+q	TGTgtGTTCTCgGCCTGTAtTG	2	2	1
of_ddrd2l_default_raw_sub_job_ddrd200_ddrd_200	3	1Sp+bIq	INS	p+q	TGTgtGTTCTCtGCCTGTAtTG	2	2	1
of_ddrd2l_default_raw_sub_job_ddrd200_ddrd_200	3	1Sp+bIq	INS	p+q	TGTgtGTTCTCtGaCTGTAGTG	2	2	2
of_ddrd2l_default_raw_sub_job_ddrd200_ddrd_200	3	1Sp+bIq	INS	p+q	TGTgtGTTCcCAtCCTGTAGTG	2	2	1
of_ddrd2l_default_raw_sub_job_ddrd200_ddrd_200	3	1Sp+bIq	INS	p+q	TGTgtGTTaTCAGCCTGTAtTG	2	2	1
of_ddrd2l_default_raw_sub_job_ddrd200_ddrd_200	3	1Sp+bIq	INS	p+q	TGTgtGTTaTCAGaCTGTAGTG	2	2	1
of_ddrd2l_default_raw_sub_job_ddrd200_ddrd_200	3	1Sp+bIq	INS	p+q	TGTgtGTTgTCAtCCTGTAGTG	2	2	1
of_ddrd2l_default_raw_sub_job_ddrd200_ddrd_200	3	1Sp+bIq	INS	p+q	TctGaGTTCTCAGCCaGTAGTG	2	2	1
of_ddrd2l_default_raw_sub_job_ddrd200_ddrd_200	3	bIq	INS	q	TGTGacaaCTCAGCCTGTAGTG	2	2	1
of_ddrd2l_default_raw_sub_job_ddrd200_ddrd_200	3	bSp	SUB	p	TGTGTTaaCAGaCTGTAGTG	0	0	1
of_ddrd2l_default_raw_sub_job_ddrd200_ddrd_200	3	bSp	SUB	p	TGTGTTgTCAGaaTGTAGTG	0	0	1
of_ddrd2l_default_raw_sub_job_ddrd200_ddrd_200	3	bSp	SUB	p	TGTGaTCTCAcaCTGTAGTG	0	0	1
of_ddrd2l_default_raw_sub_job_ddrd200_ddrd_200	3	bSp	SUB	p	TGaGTTCTCAcaCTGTAGTG	0	0	1
of_ddrd2l_default_raw_sub_job_ddrd200_ddrd_200	3	bSp+bDq	DEL	p+q	T--GTTCTCAGaaTGTAGTG	-2	-2	1
of_ddrd2l_default_raw_sub_job_ddrd200_ddrd_200	3	bSp+bIq	INS	p+q	TGTgtGTTCTCAGCCTGTAtaG	2	2	2
of_ddrd2l_default_raw_sub_job_ddrd200_ddrd_200	3	bSp+bIq	INS	p+q	TGTgtGTTCTCAGaaTGTAGTG	2	2	3
of_ddrd2l_default_raw_sub_job_ddrd200_ddrd_200	3	bSp+bIq	INS	p+q	TGTgtGTTCTCAcaCTGTAGTG	2	2	1
of_ddrd2l_default_raw_sub_job_ddrd200_ddrd_200	3	bSp+bIq	INS	p+q	TgtgtGTGTTCTCAcaCTGTAGTG	4	4	1
of_ddrd2l_default_raw_sub_job_ddrd200_ddrd_200	4	1Sp+bIq	INS	p+q	TGTgtGTTCTaAGCCaGTcGTG	2	2	1
of_ddrd2l_default_raw_sub_job_ddrd200_ddrd_200	4	1Sp+bIq	INS	p+q	TGTgtGTTCTgAGaCTGTAtTG	2	2	1
of_ddrd2l_default_raw_sub_job_ddrd200_ddrd_200	4	1Sp+bIq	INS	p+q	TGTgtGTTaTCAGaCTGTAtTG	2	2	1
of_ddrd2l_default_raw_sub_job_ddrd200_ddrd_200	4	1Sp+bIq	INS	p+q	TGTgtGTTaTCAGaCTtTAGTG	2	2	1
of_ddrd2l_default_raw_sub_job_ddrd200_ddrd_200	4	1Sp+bIq	INS	p+q	TGTgtGTTaTCAtCCTtTAGTG	2	2	1
of_ddrd2l_default_raw_sub_job_ddrd200_ddrd_200	4	1Sp+bIq	INS	p+q	TGTgtGTTgTCAGaCTcTAGTG	2	2	1
of_ddrd2l_default_raw_sub_job_ddrd200_ddrd_200	4	bSp+1Sp+bIq	INS	p+q	TGTgtGTTCTCAGCCaGTAaaG	2	2	1
of_ddrd2l_default_raw_sub_job_ddrd200_ddrd_200	4	bSp+1Sp+bIq	INS	p+q	TGTgtGTTCTCAGaCTGTAGTt	2	2	1
of_ddrd2l_default_raw_sub_job_ddrd200_ddrd_200	4	bSp+1Sp+bIq	INS	p+q	TGTgtGTTCTCAcaCTGTAtTG	2	2	2
of_ddrd2l_default_raw_sub_job_ddrd200_ddrd_200	4	bSp+1Sp+bIq	INS	p+q	TGTgtGTTCTaAtaCTGTAGTG	2	2	1
of_ddrd2l_default_raw_sub_job_ddrd200_ddrd_200	4	bSp+bIq	INS	p+q	TGTgtGTTCTCAGCCTGTAGac	2	2	1
of_ddrd2l_default_raw_sub_job_ddrd200_ddrd_200	4	bSp+bIq	INS	p+q	TGTgtGTTCTCAcaaTGTAGTG	2	2	1
of_ddrd2l_default_raw_sub_job_ddrd200_ddrd_200	5	1Se+bSp+1Sp+bIq	INS	p+q	TGTgtGTTCTaAtaCTaTAGTG	2	2	1
of_ddrd2l_default_raw_sub_job_ddrd200_ddrd_200	6	bSp	SUB	p	TGTGTTgTgtGggTGTtGTG	0	0	2

## Sheet: Figure 5 _ epb41l5
								number of reads for each fastq files
experiment	indels_perRead	indel_Subtype	indel_Type	site_ID	sequence_ROI	indel_Size(bp)	rawindel_Size(bp)	epb_tyr_1_200k.fq	epb_tyr_4_200k.fq
								Control	Albino
of_epb41l5_default_raw_sub_job_epb200_epb_200	0	WT	WT		TGTGTTCTCAGCCTGAAAGA	0	0	103414	198832
of_epb41l5_default_raw_sub_job_epb200_epb_200	1	1Sp	SUB	p	TGTGTTCTCAtCCTGAAAGA	0	0	37	63
of_epb41l5_default_raw_sub_job_epb200_epb_200	1	1Sp	SUB	p	TGTGTTCTCgGCCTGAAAGA	0	0	43	50
of_epb41l5_default_raw_sub_job_epb200_epb_200	1	1Sp	SUB	p	TGTGTTCTCAGaCTGAAAGA	0	0	24	41
of_epb41l5_default_raw_sub_job_epb200_epb_200	1	1Sp	SUB	p	TGTGTTCTCAGCaTGAAAGA	0	0	32	40
of_epb41l5_default_raw_sub_job_epb200_epb_200	1	1Sp	SUB	p	TGTGTTCTaAGCCTGAAAGA	0	0	18	37
of_epb41l5_default_raw_sub_job_epb200_epb_200	1	1Sp	SUB	p	TGTGTTCTCAGCCTGAAAtA	0	0	40	33
of_epb41l5_default_raw_sub_job_epb200_epb_200	1	1Sp	SUB	p	TGTGTTCTCAGCCcGAAAGA	0	0	41	31
of_epb41l5_default_raw_sub_job_epb200_epb_200	1	1S#	WT		TGTGTcCTCAGCCTGAAAGA	0	0	16	30
of_epb41l5_default_raw_sub_job_epb200_epb_200	1	1S#	WT		TGTtTTCTCAGCCTGAAAGA	0	0	21	30
of_epb41l5_default_raw_sub_job_epb200_epb_200	1	1Sp	SUB	p	TGTGTTCTCAGCCTtAAAGA	0	0	26	24
of_epb41l5_default_raw_sub_job_epb200_epb_200	1	1S#	WT		TGTGcTCTCAGCCTGAAAGA	0	0	11	23
of_epb41l5_default_raw_sub_job_epb200_epb_200	1	1Sp	SUB	p	TGTGTTCTCAGCCTGAAgGA	0	0	8	23
of_epb41l5_default_raw_sub_job_epb200_epb_200	1	1S#	WT		cGTGTTCTCAGCCTGAAAGA	0	0	8	19
of_epb41l5_default_raw_sub_job_epb200_epb_200	1	1Sp	SUB	p	TGTGTTCTCAGCCaGAAAGA	0	0	6	19
of_epb41l5_default_raw_sub_job_epb200_epb_200	1	1Sp	SUB	p	TGTGTTCTtAGCCTGAAAGA	0	0	8	19
of_epb41l5_default_raw_sub_job_epb200_epb_200	1	1Sp	SUB	p	TGTGTTCTCAGCCTGAtAGA	0	0	4	18
of_epb41l5_default_raw_sub_job_epb200_epb_200	1	1Sp	SUB	p	TGTGTTCTCAGCCTGAgAGA	0	0	16	17
of_epb41l5_default_raw_sub_job_epb200_epb_200	1	1S#	WT		TGTGgTCTCAGCCTGAAAGA	0	0	8	16
of_epb41l5_default_raw_sub_job_epb200_epb_200	1	1S#	WT		TGTcTTCTCAGCCTGAAAGA	0	0		16
of_epb41l5_default_raw_sub_job_epb200_epb_200	1	1S#	WT		TaTGTTCTCAGCCTGAAAGA	0	0	6	15
of_epb41l5_default_raw_sub_job_epb200_epb_200	1	1S#	WT		TtTGTTCTCAGCCTGAAAGA	0	0	12	15
of_epb41l5_default_raw_sub_job_epb200_epb_200	1	1Se	SUB	e	TGTGTTCTCAGCCTaAAAGA	0	0	11	14
of_epb41l5_default_raw_sub_job_epb200_epb_200	1	1S#	WT		TGTGTTaTCAGCCTGAAAGA	0	0	4	13
of_epb41l5_default_raw_sub_job_epb200_epb_200	1	1Sp	SUB	p	TGTGTTCTCAGCCTGAcAGA	0	0	8	13
of_epb41l5_default_raw_sub_job_epb200_epb_200	1	1Sp	SUB	p	TGTGTTCTCAGCCTGgAAGA	0	0	12	13
of_epb41l5_default_raw_sub_job_epb200_epb_200	1	1Sp	SUB	p	TGTGTTCTCAGCCTGAAAGg	0	0	9	12
of_epb41l5_default_raw_sub_job_epb200_epb_200	1	1Sp	SUB	p	TGTGTTCTCAGCtTGAAAGA	0	0	5	12
of_epb41l5_default_raw_sub_job_epb200_epb_200	1	1S#	WT		TGcGTTCTCAGCCTGAAAGA	0	0	7	11
of_epb41l5_default_raw_sub_job_epb200_epb_200	1	1Sp	SUB	p	TGTGTTCTCAGtCTGAAAGA	0	0	6	11
of_epb41l5_default_raw_sub_job_epb200_epb_200	1	1Sp	SUB	p	TGTGTTCcCAGCCTGAAAGA	0	0	15	11
of_epb41l5_default_raw_sub_job_epb200_epb_200	1	1Sp	SUB	p	TGTGTTCTCAcCCTGAAAGA	0	0	3	10
of_epb41l5_default_raw_sub_job_epb200_epb_200	1	1Sp	SUB	p	TGTGTTCTCAGCCTGAAtGA	0	0	3	8
of_epb41l5_default_raw_sub_job_epb200_epb_200	1	1Sp	SUB	p	TGTGTTCTCAGCCgGAAAGA	0	0	4	8
of_epb41l5_default_raw_sub_job_epb200_epb_200	1	1S#	WT		TGTGTTtTCAGCCTGAAAGA	0	0	3	7
of_epb41l5_default_raw_sub_job_epb200_epb_200	1	1S#	WT		TGaGTTCTCAGCCTGAAAGA	0	0	6	7
of_epb41l5_default_raw_sub_job_epb200_epb_200	1	1Sp	SUB	p	TGTGTTCTCAGCCTGAAcGA	0	0	4	7
of_epb41l5_default_raw_sub_job_epb200_epb_200	1	1Sp	SUB	p	TGTGTTCTgAGCCTGAAAGA	0	0	1	7
of_epb41l5_default_raw_sub_job_epb200_epb_200	1	1Dp	DEL	p	TGTGTTCTCAGCCTG-AAGA	-1	-1	3	6
of_epb41l5_default_raw_sub_job_epb200_epb_200	1	1S#	WT		TGTGTaCTCAGCCTGAAAGA	0	0	5	6
of_epb41l5_default_raw_sub_job_epb200_epb_200	1	1Sp	SUB	p	TGTGTTCTCAGCgTGAAAGA	0	0	5	6
of_epb41l5_default_raw_sub_job_epb200_epb_200	1	1Sp	SUB	p	TGTGTTCTCAaCCTGAAAGA	0	0	4	6
of_epb41l5_default_raw_sub_job_epb200_epb_200	1	1Sp	SUB	p	TGTGTTCTCcGCCTGAAAGA	0	0	8	6
of_epb41l5_default_raw_sub_job_epb200_epb_200	1	1Sp	SUB	p	TGTGTTCaCAGCCTGAAAGA	0	0	4	6
of_epb41l5_default_raw_sub_job_epb200_epb_200	1	1Sp	SUB	p	TGTGTTCTCAGCCTcAAAGA	0	0	3	5
of_epb41l5_default_raw_sub_job_epb200_epb_200	1	1Sp	SUB	p	TGTGTTCTCtGCCTGAAAGA	0	0	6	5
of_epb41l5_default_raw_sub_job_epb200_epb_200	1	1S#	WT		TcTGTTCTCAGCCTGAAAGA	0	0	2	4
of_epb41l5_default_raw_sub_job_epb200_epb_200	1	1Sp	SUB	p	TGTGTTCTCAGCCTGAAAGt	0	0	4	4
of_epb41l5_default_raw_sub_job_epb200_epb_200	1	1S#	WT		TGTGTTgTCAGCCTGAAAGA	0	0	3	3
of_epb41l5_default_raw_sub_job_epb200_epb_200	1	1S#	WT		TGTGTgCTCAGCCTGAAAGA	0	0	3	3
of_epb41l5_default_raw_sub_job_epb200_epb_200	1	1S#	WT		aGTGTTCTCAGCCTGAAAGA	0	0		3
of_epb41l5_default_raw_sub_job_epb200_epb_200	1	1Sp	SUB	p	TGTGTTCTCAGCCTGtAAGA	0	0	3	3
of_epb41l5_default_raw_sub_job_epb200_epb_200	1	1Sp	SUB	p	TGTGTTCTCAGgCTGAAAGA	0	0	4	3
of_epb41l5_default_raw_sub_job_epb200_epb_200	1	1S#	WT		TGTaTTCTCAGCCTGAAAGA	0	0	8	2
of_epb41l5_default_raw_sub_job_epb200_epb_200	1	1S#	WT		gGTGTTCTCAGCCTGAAAGA	0	0	1	2
of_epb41l5_default_raw_sub_job_epb200_epb_200	1	1Sp	SUB	p	TGTGTTCTCAGCCTGAAAaA	0	0	6	2
of_epb41l5_default_raw_sub_job_epb200_epb_200	1	1Sp	SUB	p	TGTGTTCTCAGCCTGAAAcA	0	0	2	2
of_epb41l5_default_raw_sub_job_epb200_epb_200	2	1S#	WT		TtTtTTCTCAGCCTGAAAGA	0	0	1	2
of_epb41l5_default_raw_sub_job_epb200_epb_200	2	1Sp	SUB	p	TGTGTTCTCAGaCTtAAAGA	0	0		2
of_epb41l5_default_raw_sub_job_epb200_epb_200	2	1Sp	SUB	p	TGTGTTCTCAtCCTGAAAtA	0	0		2
of_epb41l5_default_raw_sub_job_epb200_epb_200	2	1Sp	SUB	p	TGTGTTCTaAtCCTGAAAGA	0	0		2
of_epb41l5_default_raw_sub_job_epb200_epb_200	2	1Sp	SUB	p	TGTtTTCTCAGCaTGAAAGA	0	0		2
of_epb41l5_default_raw_sub_job_epb200_epb_200	2	1Sp	SUB	p	TtTGTTCTCAGCCTtAAAGA	0	0		2
of_epb41l5_default_raw_sub_job_epb200_epb_200	0	1D#	WT		TGTG-TCTCAGCCTGAAAGA	0	-1		1
of_epb41l5_default_raw_sub_job_epb200_epb_200	1	1Dp	DEL	p	TGTGTTCTCAGC-TGAAAGA	-1	-1		1
of_epb41l5_default_raw_sub_job_epb200_epb_200	1	1S#	WT		TGTGaTCTCAGCCTGAAAGA	0	0	3	1
of_epb41l5_default_raw_sub_job_epb200_epb_200	1	1Sp	SUB	p	TGTGTTCTCAGCCTGAAAGc	0	0	2	1
of_epb41l5_default_raw_sub_job_epb200_epb_200	1	1Sp	SUB	p	TGTGTTCgCAGCCTGAAAGA	0	0	4	1
of_epb41l5_default_raw_sub_job_epb200_epb_200	2	1S#	WT		TGTtTTaTCAGCCTGAAAGA	0	0		1
of_epb41l5_default_raw_sub_job_epb200_epb_200	2	1S#	WT		TcTGTaCTCAGCCTGAAAGA	0	0		1
of_epb41l5_default_raw_sub_job_epb200_epb_200	2	1Sp	SUB	p	TGTGTTCTCAGCCTtAAAtA	0	0		1
of_epb41l5_default_raw_sub_job_epb200_epb_200	2	1Sp	SUB	p	TGTGTTCTCAGCaTGAtAGA	0	0		1
of_epb41l5_default_raw_sub_job_epb200_epb_200	2	1Sp	SUB	p	TGTGTTCTCAGCaTtAAAGA	0	0		1
of_epb41l5_default_raw_sub_job_epb200_epb_200	2	1Sp	SUB	p	TGTGTTCTCAGCgTGAgAGA	0	0		1
of_epb41l5_default_raw_sub_job_epb200_epb_200	2	1Sp	SUB	p	TGTGTTCTCAGCgTGAtAGA	0	0		1
of_epb41l5_default_raw_sub_job_epb200_epb_200	2	1Sp	SUB	p	TGTGTTCTCAGCgTGtAAGA	0	0		1
of_epb41l5_default_raw_sub_job_epb200_epb_200	2	1Sp	SUB	p	TGTGTTCTCAGaCTGAAAtA	0	0		1
of_epb41l5_default_raw_sub_job_epb200_epb_200	2	1Sp	SUB	p	TGTGTTCTCAGgCTGtAAGA	0	0		1
of_epb41l5_default_raw_sub_job_epb200_epb_200	2	1Sp	SUB	p	TGTGTTCTCAtCaTGAAAGA	0	0	1	1
of_epb41l5_default_raw_sub_job_epb200_epb_200	2	1Sp	SUB	p	TGTGTTCTgAtCCTGAAAGA	0	0		1
of_epb41l5_default_raw_sub_job_epb200_epb_200	2	1Sp	SUB	p	TGTGTTCaCAcCCTGAAAGA	0	0	1	1
of_epb41l5_default_raw_sub_job_epb200_epb_200	2	1Sp	SUB	p	TGTGTTCcCAGCCTGAAcGA	0	0		1
of_epb41l5_default_raw_sub_job_epb200_epb_200	2	1Sp	SUB	p	TGTGTTaTCAGaCTGAAAGA	0	0		1
of_epb41l5_default_raw_sub_job_epb200_epb_200	2	1Sp	SUB	p	TGTGTTaTCAtCCTGAAAGA	0	0		1
of_epb41l5_default_raw_sub_job_epb200_epb_200	2	1Sp	SUB	p	TGTGTcCTCcGCCTGAAAGA	0	0		1
of_epb41l5_default_raw_sub_job_epb200_epb_200	2	1Sp	SUB	p	TGTGTgCTCAGCCcGAAAGA	0	0		1
of_epb41l5_default_raw_sub_job_epb200_epb_200	2	1Sp	SUB	p	TGTcTTCTCAtCCTGAAAGA	0	0		1
of_epb41l5_default_raw_sub_job_epb200_epb_200	2	1Sp	SUB	p	TGTtTTCTCAGaCTGAAAGA	0	0		1
of_epb41l5_default_raw_sub_job_epb200_epb_200	2	1Sp	SUB	p	TGTtTTCTCAtCCTGAAAGA	0	0		1
of_epb41l5_default_raw_sub_job_epb200_epb_200	2	1Sp	SUB	p	TtTGTTCTCAGaCTGAAAGA	0	0		1
of_epb41l5_default_raw_sub_job_epb200_epb_200	2	1Sp	SUB	p	TtTGTTCTCAtCCTGAAAGA	0	0		1
of_epb41l5_default_raw_sub_job_epb200_epb_200	2	bSp	SUB	p	TGTGTTCTCAGaaTGAAAGA	0	0		1
of_epb41l5_default_raw_sub_job_epb200_epb_200	2	bSp	SUB	p	TGTGTTCTCAGggTGAAAGA	0	0		1
of_epb41l5_default_raw_sub_job_epb200_epb_200	3	1Sp	SUB	p	TGTGTTCTaAtCCTtAAAGA	0	0		1
of_epb41l5_default_raw_sub_job_epb200_epb_200	3	1Sp	SUB	p	TGTGTTCgCAGCCgGAAcGA	0	0		1
of_epb41l5_default_raw_sub_job_epb200_epb_200	3	1Sp	SUB	p	TtTtTTCTCAGaCTGAAAGA	0	0		1
of_epb41l5_default_raw_sub_job_epb200_epb_200	3	bSp	SUB	p	TGTGTTCTCAGaCatAAAGA	0	0		1
of_epb41l5_default_raw_sub_job_epb200_epb_200	3	bSp	SUB	p	TGTGTTCTCtGggTGAAAGA	0	0		1
of_epb41l5_default_raw_sub_job_epb200_epb_200	3	bSp	SUB	p	TGTtTTCTCAGaaTGAAAGA	0	0		1
of_epb41l5_default_raw_sub_job_epb200_epb_200	4	bSp	SUB	p	TGTGTTCTCtGggTGAAtGA	0	0		1
of_epb41l5_default_raw_sub_job_epb200_epb_200	7	bSp	SUB	p	TGTGTTgTgtGCgTGtttGA	0	0		1
of_epb41l5_default_raw_sub_job_epb200_epb_200	9	bSp	SUB	p	TGTGTTgTgtGggTGtttGt	0	0	1	1
of_epb41l5_default_raw_sub_job_epb200_epb_200	0		WT		TGTGTTCTCAGCCTGAAnGA	0	0	1
of_epb41l5_default_raw_sub_job_epb200_epb_200	1	1Dp	DEL	p	TGTGTTCTCAGCCT-AAAGA	-1	-1	5
of_epb41l5_default_raw_sub_job_epb200_epb_200	1	1Dp	DEL	p	TGTGTTCTCAGCCTGAAA-A	-1	-1	2
of_epb41l5_default_raw_sub_job_epb200_epb_200	1	1Sp	SUB	p	TGTGTTCTCAGCCTGcAAGA	0	0	2
of_epb41l5_default_raw_sub_job_epb200_epb_200	1	bDq	DEL	q	T---TTCTCAGCCTGAAAGA	-3	-3	1
of_epb41l5_default_raw_sub_job_epb200_epb_200	2	1Sp	SUB	p	TGTGTTCTCAGCCTGAAtGt	0	0	1
of_epb41l5_default_raw_sub_job_epb200_epb_200	2	1Sp	SUB	p	TGTGTTCTCAcCaTGAAAGA	0	0	1
of_epb41l5_default_raw_sub_job_epb200_epb_200	2	1Sp	SUB	p	TGTGTTCTCAtCCTtAAAGA	0	0	1
of_epb41l5_default_raw_sub_job_epb200_epb_200	2	1Sp	SUB	p	TGTGTTCTCcGCCgGAAAGA	0	0	1
of_epb41l5_default_raw_sub_job_epb200_epb_200	2	1Sp	SUB	p	TGTGTTCaCAGCCcGAAAGA	0	0	1
of_epb41l5_default_raw_sub_job_epb200_epb_200	2	1Sp	SUB	p	TGTGTTaTCAGCCTGAAAtA	0	0	1
of_epb41l5_default_raw_sub_job_epb200_epb_200	2	1Sp	SUB	p	TGTGTTaTCAGCCTtAAAGA	0	0	2
of_epb41l5_default_raw_sub_job_epb200_epb_200	2	1Sp	SUB	p	TGTGTTaTCAGCaTGAAAGA	0	0	1
of_epb41l5_default_raw_sub_job_epb200_epb_200	2	1Sp	SUB	p	TGTGTTaTaAGCCTGAAAGA	0	0	1
of_epb41l5_default_raw_sub_job_epb200_epb_200	2	1Sp	SUB	p	TGTGaTCTCAGaCTGAAAGA	0	0	1
of_epb41l5_default_raw_sub_job_epb200_epb_200	2	1Sp	SUB	p	TGTtTTCTCAGCCTGAAAtA	0	0	1
of_epb41l5_default_raw_sub_job_epb200_epb_200	2	1Sp	SUB	p	TGTtTTCTCAGCCTtAAAGA	0	0	1
of_epb41l5_default_raw_sub_job_epb200_epb_200	2	1Sp	SUB	p	TtTGTTCTCAGCCTGAAAtA	0	0	1
of_epb41l5_default_raw_sub_job_epb200_epb_200	2	bS#	WT		TGTtgTCTCAGCCTGAAAGA	0	0	1
of_epb41l5_default_raw_sub_job_epb200_epb_200	3	1Sp	SUB	p	TGTGTaCaCAGCCTGcAAGA	0	0	1
of_epb41l5_default_raw_sub_job_epb200_epb_200	3	1Sp	SUB	p	TGTtTTaTCAtCCTGAAAGA	0	0	1
of_epb41l5_default_raw_sub_job_epb200_epb_200	3	1Sp	SUB	p	TtTGTTCTCAtCCTGAAAtA	0	0	1
of_epb41l5_default_raw_sub_job_epb200_epb_200	3	1Sp	SUB	p	TtTtTTCaCAGCCTGAAAGA	0	0	1
of_epb41l5_default_raw_sub_job_epb200_epb_200	3	1Sp	SUB	p	aGTGTTCTaAGCCTcAAAGA	0	0	1
of_epb41l5_default_raw_sub_job_epb200_epb_200	3	bS#	WT		aGTcaTCTCAGCCTGAAAGA	0	0	1
of_epb41l5_default_raw_sub_job_epb200_epb_200	6	1Sp	SUB	p	TcaGTaCaCAcCCTGAAAcA	0	0	1

[truncated: 5 more sheets: Figure 5 _ nras, Figure 5 _ tp53, Figure 5 _ rb1, Figure 5 _ slc45a2, Figure 5 _ tyrosinase]
